# Supplementary material for: Crystal structure of 1-((1E)-{(E)-2-[(2-hydroxy­naphthalen-1-yl)methyl­idene]hydrazin-1-yl­idene}meth­yl)naphthalen-2-ol
Source: Acta Crystallogr E Crystallogr Commun. 2015 May 28;71(Pt 6):o428. doi: 10.1107/S205698901500972X (PMC4459329; doi:10.1107/S205698901500972X)
Supplement: Supplementary file 2 [file e-71-0o428-Isup2.hkl]

# 
# h,k,l, Fc-squared, Fo-squared, sigma(Fo-squared) and status flag 
# 
data_I
_shelx_title ' rupap_0m_gener in P 21/n' 
_shelx_refln_list_code          4 
_shelx_F_calc_maximum      108.42 
_exptl_crystal_F_000       356.00 
_reflns_d_resolution_high  0.7710 
 
loop_ 
 _symmetry_equiv_pos_as_xyz 
 'x, y, z' 
 '-x+1/2, y+1/2, -z+1/2' 
 '-x, -y, -z' 
 'x-1/2, -y-1/2, z-1/2' 
 
_cell_length_a     8.5680 
_cell_length_b     6.1020 
_cell_length_c    15.9870 
_cell_angle_alpha  90.000 
_cell_angle_beta   91.191 
_cell_angle_gamma  90.000 
 
_shelx_F_squared_multiplier     1.000 
 
loop_ 
 _refln_index_h 
 _refln_index_k 
 _refln_index_l 
 _refln_F_squared_calc 
 _refln_F_squared_meas 
 _refln_F_squared_sigma 
 _refln_observed_status 
   2   0   0     7019.25     7036.80      8.40 o 
   4   0   0        1.12        1.33      0.12 o 
   6   0   0     1009.22     1008.34      3.18 o 
   8   0   0      190.76      188.78      1.37 o 
  10   0   0       12.59       12.70      0.36 o 
   1   1   0     3677.23     3684.73      6.08 o 
   2   1   0     3497.40     3491.21      5.92 o 
   3   1   0      391.25      394.86      1.99 o 
   4   1   0       42.40       41.57      0.64 o 
   5   1   0       93.33       94.49      0.97 o 
   6   1   0      257.77      259.47      1.61 o 
   7   1   0       29.46       29.00      0.54 o 
   8   1   0        0.35        0.38      0.06 o 
   9   1   0        1.80        1.77      0.13 o 
  10   1   0        3.05        2.94      0.17 o 
  11   1   0        0.22        0.22      0.05 o 
   0   2   0       72.72       72.92      0.85 o 
   1   2   0        7.19        6.60      0.26 o 
   2   2   0       58.46       57.85      0.76 o 
   3   2   0       79.86       78.97      0.89 o 
   4   2   0      139.16      144.30      1.20 o 
   5   2   0       11.09       10.73      0.33 o 
   6   2   0        5.68        5.96      0.24 o 
   7   2   0        3.14        3.21      0.18 o 
   8   2   0       10.12        9.94      0.31 o 
   9   2   0        0.04        0.04      0.02 o 
  10   2   0        1.23        1.17      0.11 o 
   1   3   0       48.32       49.19      0.70 o 
   2   3   0      296.17      302.38      1.74 o 
   3   3   0       42.74       41.09      0.64 o 
   4   3   0      130.14      131.69      1.15 o 
   5   3   0       13.43       13.76      0.37 o 
   6   3   0       21.07       21.73      0.47 o 
   7   3   0        1.20        1.21      0.11 o 
   8   3   0        4.42        4.34      0.21 o 
   9   3   0        7.67        7.61      0.28 o 
  10   3   0        1.71        1.69      0.13 o 
   0   4   0       49.78       50.07      0.71 o 
   1   4   0       76.24       77.14      0.88 o 
   2   4   0      306.23      308.59      1.75 o 
   3   4   0      170.71      172.50      1.31 o 
   4   4   0      345.08      347.50      1.86 o 
   5   4   0      215.67      217.27      1.47 o 
   6   4   0       20.72       20.08      0.45 o 
   7   4   0        0.02        0.01      0.01 o 
   8   4   0        0.00        0.00      0.01 o 
   9   4   0        5.86        5.84      0.24 o 
   1   5   0      172.20      172.02      1.31 o 
   2   5   0       58.77       60.01      0.77 o 
   3   5   0       25.52       25.26      0.50 o 
   4   5   0       58.07       57.42      0.76 o 
   5   5   0       57.59       56.44      0.75 o 
   6   5   0        2.75        2.63      0.16 o 
   7   5   0       30.78       30.52      0.55 o 
   8   5   0        1.73        1.68      0.13 o 
   0   6   0       40.20       40.40      0.63 o 
   1   6   0       41.85       41.63      0.64 o 
   2   6   0        0.03        0.05      0.02 o 
   3   6   0        0.94        0.90      0.09 o 
   4   6   0        6.76        6.76      0.26 o 
   5   6   0        7.99        8.01      0.28 o 
   6   6   0        9.81        9.72      0.31 o 
   7   6   0        0.00        0.00      0.01 o 
   1   7   0        0.01        0.02      0.01 o 
   2   7   0        0.75        0.68      0.08 o 
   3   7   0        4.75        4.66      0.22 o 
   4   7   0        2.44        2.34      0.15 o 
   5   7   0        0.11        0.11      0.03 o 
 -11   0   1        5.07        5.07      0.22 o 
  -9   0   1        0.20        0.18      0.04 o 
  -7   0   1      191.00      191.15      1.38 o 
  -5   0   1      572.06      572.84      2.40 o 
  -3   0   1      133.29      132.16      1.15 o 
  -1   0   1     4156.27     4169.98      6.47 o 
   1   0   1     1430.69     1435.28      3.79 o 
   3   0   1       52.79       51.86      0.72 o 
   5   0   1      760.58      767.98      2.78 o 
   7   0   1       27.68       26.79      0.52 o 
   9   0   1       37.84       36.82      0.61 o 
  11   0   1        0.20        0.22      0.05 o 
 -11   1   1        0.12        0.11      0.03 o 
 -10   1   1        1.39        1.37      0.12 o 
  -9   1   1        4.63        4.54      0.21 o 
  -8   1   1        0.51        0.59      0.08 o 
  -7   1   1        3.61        3.98      0.20 o 
  -6   1   1       25.87       25.05      0.50 o 
  -5   1   1        9.19        9.14      0.30 o 
  -4   1   1      586.16      591.30      2.44 o 
  -3   1   1        0.03        0.07      0.03 o 
  -2   1   1      623.73      624.85      2.51 o 
  -1   1   1      332.77      334.31      1.83 o 
   0   1   1        6.84        6.77      0.26 o 
   1   1   1     2962.17     2968.65      5.45 o 
   2   1   1     7617.84     7617.17      8.74 o 
   3   1   1     1083.84     1083.06      3.30 o 
   4   1   1      331.05      334.10      1.83 o 
   5   1   1        0.63        0.80      0.09 o 
   6   1   1       18.64       18.40      0.43 o 
   7   1   1       10.79       10.74      0.33 o 
   8   1   1       87.10       86.67      0.93 o 
   9   1   1       33.84       33.61      0.58 o 
  10   1   1       23.60       23.50      0.48 o 
 -10   2   1        0.97        0.90      0.09 o 
  -9   2   1        4.22        4.34      0.21 o 
  -8   2   1        2.33        2.35      0.15 o 
  -7   2   1        3.88        3.83      0.20 o 
  -6   2   1        9.90       10.31      0.32 o 
  -5   2   1        0.44        0.48      0.07 o 
  -4   2   1       40.44       42.13      0.65 o 
  -3   2   1      241.25      243.32      1.56 o 
  -2   2   1       56.82       55.71      0.75 o 
  -1   2   1      125.68      127.90      1.13 o 
   0   2   1      682.94      681.65      2.62 o 
   1   2   1        4.29        3.63      0.19 o 
   2   2   1      109.98      108.87      1.04 o 
   3   2   1      797.78      807.30      2.85 o 
   4   2   1       46.65       46.11      0.68 o 
   5   2   1        3.93        3.87      0.20 o 
   6   2   1       26.82       25.98      0.51 o 
   7   2   1        4.29        4.35      0.21 o 
   8   2   1       16.48       16.73      0.41 o 
   9   2   1       12.25       12.43      0.35 o 
  10   2   1        0.37        0.36      0.06 o 
 -10   3   1        5.39        5.44      0.23 o 
  -9   3   1       15.17       14.99      0.39 o 
  -8   3   1       12.13       11.87      0.34 o 
  -7   3   1        2.22        2.43      0.16 o 
  -6   3   1       36.18       36.56      0.60 o 
  -5   3   1       26.79       27.22      0.52 o 
  -4   3   1        2.63        2.40      0.15 o 
  -3   3   1      114.61      113.88      1.07 o 
  -2   3   1      328.66      333.43      1.82 o 
  -1   3   1      337.06      338.02      1.84 o 
   0   3   1       15.06       15.47      0.39 o 
   1   3   1      182.27      175.63      1.32 o 
   2   3   1      160.98      162.10      1.27 o 
   3   3   1       10.88       10.08      0.32 o 
   4   3   1        8.25        9.02      0.30 o 
   5   3   1        7.42        7.51      0.27 o 
   6   3   1        7.95        8.50      0.29 o 
   7   3   1        0.02        0.02      0.01 o 
   8   3   1        0.78        0.75      0.09 o 
   9   3   1        0.01        0.02      0.01 o 
  10   3   1        0.00        0.00      0.01 o 
  -9   4   1       17.29       17.03      0.41 o 
  -8   4   1       29.00       28.67      0.53 o 
  -7   4   1        1.65        1.51      0.12 o 
  -6   4   1        1.00        0.90      0.09 o 
  -5   4   1       12.95       13.34      0.36 o 
  -4   4   1      172.49      174.32      1.32 o 
  -3   4   1       79.69       77.08      0.88 o 
  -2   4   1     1037.86     1042.54      3.23 o 
  -1   4   1       68.18       69.72      0.83 o 
   0   4   1       23.80       24.87      0.50 o 
   1   4   1       89.12       88.78      0.94 o 
   2   4   1       31.47       33.69      0.58 o 
   3   4   1      319.65      322.15      1.79 o 
   4   4   1     1461.46     1473.10      3.84 o 
   5   4   1      168.41      168.23      1.30 o 
   6   4   1      146.53      144.61      1.20 o 
   7   4   1       13.25       12.95      0.36 o 
   8   4   1        4.83        4.76      0.22 o 
   9   4   1       14.73       14.75      0.38 o 
  -8   5   1       19.22       19.25      0.44 o 
  -7   5   1       27.60       28.04      0.53 o 
  -6   5   1        0.06        0.06      0.02 o 
  -5   5   1       10.53       10.61      0.33 o 
  -4   5   1       11.81       11.64      0.34 o 
  -3   5   1      455.73      452.26      2.13 o 
  -2   5   1      706.70      710.44      2.67 o 
  -1   5   1      453.46      459.38      2.15 o 
   0   5   1      461.09      465.74      2.17 o 
   1   5   1        0.98        0.90      0.09 o 
   2   5   1       37.28       37.77      0.61 o 
   3   5   1      358.21      357.61      1.90 o 
   4   5   1        3.66        3.11      0.18 o 
   5   5   1      147.96      145.54      1.20 o 
   6   5   1       96.59       96.58      0.98 o 
   7   5   1        0.14        0.11      0.03 o 
   8   5   1        1.51        1.44      0.12 o 
  -7   6   1       13.11       12.97      0.36 o 
  -6   6   1        2.78        2.75      0.17 o 
  -5   6   1       15.22       14.55      0.38 o 
  -4   6   1       23.43       23.19      0.48 o 
  -3   6   1        1.66        1.67      0.13 o 
  -2   6   1       53.43       51.49      0.72 o 
  -1   6   1       89.81       88.63      0.94 o 
   0   6   1       54.23       54.19      0.74 o 
   1   6   1        1.60        1.53      0.12 o 
   2   6   1        0.03        0.03      0.02 o 
   3   6   1       24.58       23.97      0.49 o 
   4   6   1        0.18        0.17      0.04 o 
   5   6   1       10.70       10.42      0.32 o 
   6   6   1        1.57        1.51      0.12 o 
   7   6   1        1.07        1.12      0.11 o 
  -5   7   1        1.25        1.18      0.11 o 
  -4   7   1        2.77        2.79      0.17 o 
  -3   7   1        0.65        0.60      0.08 o 
  -2   7   1        1.56        1.50      0.12 o 
  -1   7   1        5.94        5.87      0.24 o 
   0   7   1        1.96        1.83      0.14 o 
   1   7   1        0.57        0.60      0.08 o 
   2   7   1       12.65       12.70      0.36 o 
   3   7   1        2.78        2.76      0.17 o 
   4   7   1        0.97        0.95      0.10 o 
   5   7   1        3.98        3.89      0.20 o 
 -10   0   2        0.84        0.73      0.09 o 
  -8   0   2       40.08       39.51      0.63 o 
  -6   0   2       44.79       43.78      0.66 o 
  -4   0   2        0.56        0.40      0.06 o 
  -2   0   2     3110.69     3112.63      5.58 o 
   0   0   2     1262.26     1263.20      3.56 o 
   2   0   2    11755.71    11778.50     10.87 o 
   4   0   2      387.66      381.42      1.96 o 
   6   0   2       48.98       50.47      0.71 o 
   8   0   2      178.46      180.25      1.34 o 
  10   0   2        5.99        6.07      0.25 o 
 -10   1   2       12.27       12.48      0.35 o 
  -9   1   2        0.66        0.68      0.08 o 
  -8   1   2        0.52        0.44      0.07 o 
  -7   1   2       31.57       31.95      0.56 o 
  -6   1   2       77.61       75.64      0.87 o 
  -5   1   2      271.24      268.73      1.64 o 
  -4   1   2     1215.18     1213.44      3.49 o 
  -3   1   2     1155.91     1159.66      3.41 o 
  -2   1   2        0.29        0.37      0.06 o 
  -1   1   2        4.80        4.53      0.21 o 
   0   1   2        4.57        4.43      0.21 o 
   1   1   2     5430.36     5450.46      7.39 o 
   2   1   2     9507.29     9492.00      9.76 o 
   3   1   2     5554.72     5523.50      7.44 o 
   4   1   2     1281.37     1289.50      3.60 o 
   5   1   2       55.40       54.75      0.74 o 
   6   1   2        5.34        5.10      0.23 o 
   7   1   2       65.95       68.49      0.83 o 
   8   1   2       36.50       35.97      0.60 o 
   9   1   2        9.24        9.28      0.30 o 
  10   1   2       30.87       30.85      0.55 o 
 -10   2   2        6.21        6.11      0.25 o 
  -9   2   2        1.25        1.36      0.12 o 
  -8   2   2        3.11        3.28      0.18 o 
  -7   2   2        7.82        7.49      0.27 o 
  -6   2   2        1.12        1.12      0.11 o 
  -5   2   2       73.14       72.73      0.85 o 
  -4   2   2      262.35      261.68      1.62 o 
  -3   2   2      319.36      316.87      1.78 o 
  -2   2   2      168.74      168.85      1.30 o 
  -1   2   2       48.24       49.58      0.70 o 
   0   2   2     2277.46     2278.29      4.78 o 
   1   2   2      142.02      144.31      1.20 o 
   2   2   2       70.06       70.23      0.84 o 
   3   2   2        1.88        2.07      0.14 o 
   4   2   2      351.43      350.28      1.87 o 
   5   2   2        0.43        0.19      0.04 o 
   6   2   2       30.07       30.17      0.55 o 
   7   2   2       62.58       63.35      0.79 o 
   8   2   2       42.27       43.00      0.65 o 
   9   2   2        8.81        8.92      0.30 o 
  10   2   2        1.46        1.50      0.12 o 
 -10   3   2        1.99        1.91      0.14 o 
  -9   3   2        0.00        0.00      0.01 o 
  -8   3   2        0.06        0.06      0.02 o 
  -7   3   2       11.05       10.76      0.33 o 
  -6   3   2        7.81        7.34      0.27 o 
  -5   3   2       10.85       10.47      0.32 o 
  -4   3   2       25.40       25.06      0.50 o 
  -3   3   2        2.95        3.19      0.18 o 
  -2   3   2       38.59       38.98      0.62 o 
  -1   3   2      262.36      260.35      1.61 o 
   0   3   2      718.00      722.77      2.69 o 
   1   3   2      116.97      120.34      1.10 o 
   2   3   2       94.82       96.10      0.98 o 
   3   3   2       18.19       18.15      0.43 o 
   4   3   2       39.53       39.78      0.63 o 
   5   3   2      297.59      301.99      1.74 o 
   6   3   2      649.04      654.75      2.57 o 
   7   3   2      230.78      231.15      1.52 o 
   8   3   2      139.26      138.34      1.17 o 
   9   3   2        2.25        2.18      0.15 o 
  10   3   2        0.61        0.65      0.08 o 
  -9   4   2        8.31        8.37      0.29 o 
  -8   4   2        5.19        5.08      0.23 o 
  -7   4   2        6.89        7.08      0.27 o 
  -6   4   2        5.13        5.03      0.22 o 
  -5   4   2       34.64       34.93      0.59 o 
  -4   4   2        7.10        7.08      0.27 o 
  -3   4   2       29.67       29.86      0.55 o 
  -2   4   2        7.18        6.73      0.26 o 
  -1   4   2       55.21       54.22      0.74 o 
   0   4   2       18.18       18.40      0.43 o 
   1   4   2        8.14        9.14      0.30 o 
   2   4   2      165.52      167.69      1.29 o 
   3   4   2      107.79      106.25      1.03 o 
   4   4   2        0.98        0.98      0.10 o 
   5   4   2       30.44       30.01      0.55 o 
   6   4   2       30.73       30.22      0.55 o 
   7   4   2       13.33       13.12      0.36 o 
   8   4   2       17.02       16.89      0.41 o 
   9   4   2        7.51        7.29      0.27 o 
  -8   5   2       13.05       12.78      0.36 o 
  -7   5   2        9.56        9.55      0.31 o 
  -6   5   2        3.61        3.60      0.19 o 
  -5   5   2        0.41        0.41      0.06 o 
  -4   5   2        5.64        5.56      0.24 o 
  -3   5   2       22.57       22.61      0.47 o 
  -2   5   2      120.48      122.12      1.10 o 
  -1   5   2       67.40       67.28      0.82 o 
   0   5   2        7.32        7.35      0.27 o 
   1   5   2       11.54       11.69      0.34 o 
   2   5   2        5.14        5.12      0.23 o 
   3   5   2       11.88       11.89      0.34 o 
   4   5   2       27.81       27.51      0.52 o 
   5   5   2        7.47        7.21      0.27 o 
   6   5   2       22.94       22.90      0.48 o 
   7   5   2        5.66        5.60      0.24 o 
   8   5   2        0.09        0.11      0.03 o 
  -7   6   2        0.52        0.49      0.07 o 
  -6   6   2        2.10        2.06      0.14 o 
  -5   6   2       17.34       17.35      0.42 o 
  -4   6   2       23.59       23.66      0.49 o 
  -3   6   2        1.41        1.25      0.11 o 
  -2   6   2        5.31        5.15      0.23 o 
  -1   6   2       30.77       30.57      0.55 o 
   0   6   2      109.11      108.72      1.04 o 
   1   6   2      208.71      210.00      1.45 o 
   2   6   2       66.40       67.02      0.82 o 
   3   6   2        7.06        6.86      0.26 o 
   4   6   2        0.06        0.07      0.03 o 
   5   6   2        6.62        6.36      0.25 o 
   6   6   2        4.48        4.49      0.21 o 
   7   6   2       31.42       31.07      0.56 o 
  -5   7   2       15.45       15.71      0.40 o 
  -4   7   2        0.21        0.18      0.04 o 
  -3   7   2        0.06        0.07      0.03 o 
  -2   7   2       15.80       15.49      0.39 o 
  -1   7   2        1.01        1.06      0.10 o 
   0   7   2       10.06        9.65      0.31 o 
   1   7   2       10.20        9.95      0.31 o 
   2   7   2       62.70       62.44      0.79 o 
   3   7   2        0.90        0.94      0.10 o 
   4   7   2        2.07        2.09      0.14 o 
   5   7   2        0.83        0.81      0.09 o 
 -11   0   3        2.24        2.30      0.15 o 
  -9   0   3        0.01        0.00      0.01 o 
  -7   0   3        5.52        5.44      0.23 o 
  -5   0   3        2.51        1.87      0.14 o 
  -3   0   3      123.60      122.59      1.11 o 
  -1   0   3     1924.50     1931.65      4.40 o 
   1   0   3      445.69      444.67      2.12 o 
   3   0   3      129.55      127.87      1.13 o 
   5   0   3      139.12      137.80      1.17 o 
   7   0   3        2.23        2.29      0.15 o 
   9   0   3        9.78       10.31      0.32 o 
 -10   1   3       14.63       14.88      0.39 o 
  -9   1   3        0.79        0.82      0.09 o 
  -8   1   3        1.61        1.72      0.13 o 
  -7   1   3        8.03        8.36      0.29 o 
  -6   1   3        4.21        3.84      0.20 o 
  -5   1   3        0.72        0.66      0.08 o 
  -4   1   3      210.33      211.14      1.45 o 
  -3   1   3       41.29       42.75      0.65 o 
  -2   1   3       58.84       59.05      0.77 o 
  -1   1   3      213.01      214.08      1.46 o 
   0   1   3        2.25        2.23      0.15 o 
   1   1   3      839.06      840.44      2.91 o 
   2   1   3       70.91       72.38      0.85 o 
   3   1   3      194.36      190.84      1.38 o 
   4   1   3      480.56      480.86      2.20 o 
   5   1   3        0.65        0.58      0.08 o 
   6   1   3        0.69        0.93      0.10 o 
   7   1   3       67.32       68.62      0.83 o 
   8   1   3       21.93       22.12      0.47 o 
   9   1   3        6.05        6.04      0.25 o 
  10   1   3        6.71        6.64      0.26 o 
 -10   2   3        5.08        5.15      0.23 o 
  -9   2   3        1.18        1.17      0.11 o 
  -8   2   3        0.03        0.02      0.01 o 
  -7   2   3       24.73       24.77      0.50 o 
  -6   2   3       84.95       84.19      0.92 o 
  -5   2   3        0.02        0.00      0.01 o 
  -4   2   3       19.97       19.82      0.44 o 
  -3   2   3       16.29       16.59      0.41 o 
  -2   2   3      747.89      746.65      2.74 o 
  -1   2   3     1195.31     1207.54      3.48 o 
   0   2   3       38.42       38.90      0.62 o 
   1   2   3      173.53      175.14      1.32 o 
   2   2   3       22.42       23.27      0.48 o 
   3   2   3      331.80      331.75      1.82 o 
   4   2   3     2488.24     2472.85      4.98 o 
   5   2   3     1230.40     1217.91      3.50 o 
   6   2   3      369.10      366.24      1.92 o 
   7   2   3       12.87       13.36      0.36 o 
   8   2   3       16.53       16.75      0.41 o 
   9   2   3        3.19        3.12      0.18 o 
  10   2   3       25.01       24.76      0.50 o 
 -10   3   3        5.69        5.51      0.23 o 
  -9   3   3        4.92        5.02      0.22 o 
  -8   3   3      136.22      133.43      1.15 o 
  -7   3   3      138.81      137.36      1.17 o 
  -6   3   3       56.93       56.47      0.75 o 
  -5   3   3        7.06        7.56      0.27 o 
  -4   3   3       19.95       20.28      0.45 o 
  -3   3   3        1.87        1.55      0.12 o 
  -2   3   3      312.40      317.97      1.78 o 
  -1   3   3       45.15       43.96      0.66 o 
   0   3   3     1661.11     1665.91      4.09 o 
   1   3   3      998.46      997.34      3.16 o 
   2   3   3       37.90       38.55      0.62 o 
   3   3   3       32.89       31.15      0.56 o 
   4   3   3      105.84      108.83      1.04 o 
   5   3   3        7.05        7.32      0.27 o 
   6   3   3      766.85      769.57      2.78 o 
   7   3   3       44.91       45.64      0.67 o 
   8   3   3       63.98       63.65      0.80 o 
   9   3   3       16.30       15.92      0.40 o 
  10   3   3        4.17        4.08      0.20 o 
  -9   4   3        8.02        8.03      0.28 o 
  -8   4   3        5.20        5.37      0.23 o 
  -7   4   3        6.37        6.62      0.26 o 
  -6   4   3        5.06        5.37      0.23 o 
  -5   4   3        0.37        0.36      0.06 o 
  -4   4   3       24.10       25.04      0.50 o 
  -3   4   3       25.87       25.33      0.50 o 
  -2   4   3       51.36       51.18      0.71 o 
  -1   4   3       34.39       33.73      0.58 o 
   0   4   3       38.15       36.22      0.60 o 
   1   4   3        6.09        5.51      0.23 o 
   2   4   3      121.81      123.31      1.11 o 
   3   4   3       57.17       59.30      0.77 o 
   4   4   3        3.91        4.28      0.21 o 
   5   4   3       65.14       65.48      0.81 o 
   6   4   3      109.56      107.34      1.03 o 
   7   4   3       30.47       30.02      0.55 o 
   8   4   3        8.31        8.63      0.29 o 
   9   4   3        0.55        0.51      0.07 o 
  -8   5   3        0.40        0.43      0.07 o 
  -7   5   3        0.00        0.00      0.01 o 
  -6   5   3        0.39        0.44      0.07 o 
  -5   5   3        9.44        9.03      0.30 o 
  -4   5   3       23.95       23.30      0.48 o 
  -3   5   3        4.39        4.63      0.21 o 
  -2   5   3        0.24        0.19      0.04 o 
  -1   5   3       72.49       74.11      0.86 o 
   0   5   3       74.39       76.60      0.87 o 
   1   5   3       44.79       43.87      0.66 o 
   2   5   3        0.01        0.02      0.01 o 
   3   5   3       26.71       27.45      0.52 o 
   4   5   3       26.82       26.76      0.52 o 
   5   5   3       19.59       19.82      0.44 o 
   6   5   3       13.51       13.71      0.37 o 
   7   5   3        1.56        1.65      0.13 o 
   8   5   3       17.60       17.31      0.42 o 
  -7   6   3        4.09        4.14      0.20 o 
  -6   6   3       28.01       27.74      0.53 o 
  -5   6   3       32.70       32.91      0.57 o 
  -4   6   3       12.94       13.14      0.36 o 
  -3   6   3        1.96        1.99      0.14 o 
  -2   6   3        9.16        9.52      0.31 o 
  -1   6   3       87.11       86.44      0.93 o 
   0   6   3      333.56      332.67      1.82 o 
   1   6   3      237.60      239.94      1.55 o 
   2   6   3      122.74      124.51      1.11 o 
   3   6   3       38.88       38.91      0.62 o 
   4   6   3        6.13        6.14      0.25 o 
   5   6   3       38.80       38.56      0.62 o 
   6   6   3        5.58        5.68      0.24 o 
   7   6   3       13.25       13.19      0.36 o 
  -4   7   3        0.63        0.68      0.08 o 
  -3   7   3        1.57        1.66      0.13 o 
  -2   7   3       40.49       39.68      0.63 o 
  -1   7   3        1.28        1.27      0.11 o 
   0   7   3        2.28        2.22      0.15 o 
   1   7   3       13.80       13.61      0.37 o 
   2   7   3       27.84       27.48      0.52 o 
   3   7   3       35.53       35.38      0.59 o 
   4   7   3       27.58       27.59      0.52 o 
 -10   0   4        1.89        1.97      0.14 o 
  -8   0   4       14.81       14.91      0.39 o 
  -6   0   4       24.94       24.29      0.49 o 
  -4   0   4       14.22       16.56      0.41 o 
  -2   0   4        0.00        0.01      0.01 o 
   0   0   4       36.02       35.73      0.60 o 
   2   0   4        1.82        2.06      0.14 o 
   4   0   4        1.80        2.61      0.16 o 
   6   0   4       59.76       63.69      0.80 o 
   8   0   4        0.04        0.06      0.02 o 
  10   0   4        0.91        1.02      0.10 o 
 -10   1   4       32.91       33.25      0.58 o 
  -9   1   4        2.71        2.88      0.17 o 
  -8   1   4        0.56        0.51      0.07 o 
  -7   1   4        3.05        2.55      0.16 o 
  -6   1   4        0.60        0.78      0.09 o 
  -5   1   4      102.63      103.12      1.01 o 
  -4   1   4        8.98        8.75      0.30 o 
  -3   1   4       16.16       15.67      0.40 o 
  -2   1   4      158.63      159.66      1.26 o 
  -1   1   4        6.47        6.32      0.25 o 
   0   1   4      730.19      732.89      2.71 o 
   1   1   4     1371.11     1373.33      3.71 o 
   2   1   4      162.58      162.94      1.27 o 
   3   1   4       89.11       87.78      0.94 o 
   4   1   4      901.74      907.13      3.02 o 
   5   1   4      193.36      192.97      1.39 o 
   6   1   4       44.57       42.65      0.65 o 
   7   1   4        2.99        2.80      0.17 o 
   8   1   4        0.70        0.77      0.09 o 
   9   1   4        7.50        7.69      0.28 o 
  10   1   4       47.79       48.15      0.69 o 
 -10   2   4        7.58        7.55      0.27 o 
  -9   2   4      111.60      113.20      1.06 o 
  -8   2   4       37.44       38.89      0.62 o 
  -7   2   4       39.61       40.34      0.63 o 
  -6   2   4       67.40       67.48      0.82 o 
  -5   2   4      162.61      158.22      1.26 o 
  -4   2   4      150.27      147.77      1.21 o 
  -3   2   4      301.36      299.67      1.73 o 
  -2   2   4      733.99      733.72      2.72 o 
  -1   2   4     1545.32     1548.03      3.94 o 
   0   2   4       57.05       55.96      0.75 o 
   1   2   4      576.26      576.40      2.41 o 
   2   2   4     1383.68     1381.24      3.72 o 
   3   2   4     1991.76     2005.79      4.48 o 
   4   2   4      428.83      423.95      2.07 o 
   5   2   4      505.38      503.30      2.25 o 
   6   2   4      135.05      133.30      1.15 o 
   7   2   4      260.63      262.35      1.62 o 
   8   2   4      163.08      165.28      1.28 o 
   9   2   4      354.48      355.68      1.89 o 
  10   2   4       45.58       45.13      0.67 o 
 -10   3   4        0.37        0.31      0.06 o 
  -9   3   4       36.46       35.77      0.60 o 
  -8   3   4        0.25        0.24      0.05 o 
  -7   3   4       22.79       23.11      0.48 o 
  -6   3   4        2.31        2.12      0.15 o 
  -5   3   4        0.02        0.03      0.02 o 
  -4   3   4       14.96       14.31      0.38 o 
  -3   3   4        7.51        7.84      0.28 o 
  -2   3   4      197.06      198.26      1.41 o 
  -1   3   4      231.26      227.19      1.51 o 
   0   3   4        7.38        6.84      0.26 o 
   1   3   4       61.99       63.34      0.79 o 
   2   3   4       45.73       46.17      0.68 o 
   3   3   4        1.99        2.04      0.14 o 
   4   3   4       85.46       84.83      0.92 o 
   5   3   4      105.34      106.01      1.03 o 
   6   3   4       20.72       20.31      0.45 o 
   7   3   4      116.10      116.61      1.08 o 
   8   3   4       40.75       40.14      0.63 o 
   9   3   4       38.37       37.85      0.61 o 
  10   3   4        0.33        0.30      0.05 o 
  -9   4   4        0.91        0.94      0.10 o 
  -8   4   4        3.42        3.30      0.18 o 
  -7   4   4        0.00        0.00      0.01 o 
  -6   4   4        5.58        5.30      0.23 o 
  -5   4   4        4.88        4.83      0.22 o 
  -4   4   4        0.40        0.42      0.06 o 
  -3   4   4        2.07        2.37      0.15 o 
  -2   4   4        1.29        1.17      0.11 o 
  -1   4   4       21.05       20.80      0.46 o 
   0   4   4        0.16        0.22      0.05 o 
   1   4   4        1.32        1.55      0.12 o 
   2   4   4        9.65        9.56      0.31 o 
   3   4   4       33.26       32.72      0.57 o 
   4   4   4       15.42       15.39      0.39 o 
   5   4   4        3.01        3.06      0.17 o 
   6   4   4        2.36        2.49      0.16 o 
   7   4   4        3.24        3.08      0.18 o 
   8   4   4       17.84       17.55      0.42 o 
   9   4   4        0.71        0.69      0.08 o 
  -8   5   4        3.89        3.89      0.20 o 
  -7   5   4        0.52        0.58      0.08 o 
  -6   5   4        0.04        0.04      0.02 o 
  -5   5   4        0.09        0.06      0.02 o 
  -4   5   4        3.02        3.06      0.17 o 
  -3   5   4        3.43        3.49      0.19 o 
  -2   5   4       18.82       18.88      0.43 o 
  -1   5   4        6.38        6.61      0.26 o 
   0   5   4        2.59        2.74      0.17 o 
   1   5   4        4.56        4.68      0.22 o 
   2   5   4        4.04        3.99      0.20 o 
   3   5   4        0.07        0.07      0.03 o 
   4   5   4        4.94        5.16      0.23 o 
   5   5   4        0.01        0.03      0.02 o 
   6   5   4        0.19        0.18      0.04 o 
   7   5   4        1.67        1.74      0.13 o 
   8   5   4        1.13        1.09      0.10 o 
  -6   6   4        9.70        9.77      0.31 o 
  -5   6   4        1.51        1.41      0.12 o 
  -4   6   4        4.87        4.96      0.22 o 
  -3   6   4        6.10        6.01      0.24 o 
  -2   6   4        3.68        3.37      0.18 o 
  -1   6   4       22.86       23.14      0.48 o 
   0   6   4        4.95        5.01      0.22 o 
   1   6   4        4.05        3.97      0.20 o 
   2   6   4       11.65       11.81      0.34 o 
   3   6   4       19.83       19.91      0.45 o 
   4   6   4        2.05        2.15      0.15 o 
   5   6   4        8.83        8.92      0.30 o 
   6   6   4        0.00        0.00      0.01 o 
  -4   7   4        5.66        5.80      0.24 o 
  -3   7   4      107.39      107.27      1.03 o 
  -2   7   4        0.76        0.71      0.08 o 
  -1   7   4       13.50       13.27      0.36 o 
   0   7   4        0.41        0.39      0.06 o 
   1   7   4       22.21       21.74      0.47 o 
   2   7   4      125.94      125.69      1.12 o 
   3   7   4       37.73       37.44      0.61 o 
   4   7   4      174.88      175.83      1.32 o 
  -9   0   5        2.69        2.93      0.17 o 
  -7   0   5        2.12        2.40      0.15 o 
  -5   0   5        0.18        0.10      0.03 o 
  -3   0   5       32.47       31.99      0.56 o 
  -1   0   5      684.53      685.67      2.63 o 
   1   0   5       19.20       19.87      0.45 o 
   3   0   5       82.90       83.94      0.91 o 
   5   0   5       83.38       81.24      0.90 o 
   7   0   5       18.89       18.57      0.43 o 
   9   0   5       11.53       11.96      0.35 o 
 -10   1   5       42.50       42.40      0.65 o 
  -9   1   5       11.26       11.27      0.34 o 
  -8   1   5        8.98        9.19      0.30 o 
  -7   1   5       32.95       33.78      0.58 o 
  -6   1   5        2.59        2.70      0.16 o 
  -5   1   5       29.61       29.64      0.54 o 
  -4   1   5       12.98       12.86      0.36 o 
  -3   1   5      100.68       98.73      0.99 o 
  -2   1   5       12.71       12.89      0.36 o 
  -1   1   5       38.42       38.42      0.62 o 
   0   1   5      194.92      194.28      1.39 o 
   1   1   5       39.57       38.87      0.62 o 
   2   1   5      140.07      143.98      1.20 o 
   3   1   5        5.31        5.14      0.23 o 
   4   1   5        2.39        2.46      0.16 o 
   5   1   5      218.78      219.95      1.48 o 
   6   1   5        0.55        0.50      0.07 o 
   7   1   5        5.51        5.67      0.24 o 
   8   1   5        0.39        0.44      0.07 o 
   9   1   5        2.54        2.41      0.15 o 
  10   1   5       19.14       19.15      0.44 o 
 -10   2   5       77.93       77.53      0.88 o 
  -9   2   5        0.95        0.89      0.09 o 
  -8   2   5        3.26        3.20      0.18 o 
  -7   2   5       27.05       26.91      0.52 o 
  -6   2   5      135.81      134.88      1.16 o 
  -5   2   5      367.20      359.55      1.90 o 
  -4   2   5      498.24      496.24      2.23 o 
  -3   2   5       11.17       12.26      0.35 o 
  -2   2   5        6.73        6.82      0.26 o 
  -1   2   5       64.55       66.38      0.81 o 
   0   2   5        9.05        8.15      0.29 o 
   1   2   5      141.41      141.27      1.19 o 
   2   2   5     1245.95     1250.33      3.54 o 
   3   2   5       21.28       21.38      0.46 o 
   4   2   5      200.60      197.60      1.40 o 
   5   2   5      105.26      102.49      1.01 o 
   6   2   5       86.50       85.63      0.92 o 
   7   2   5      313.20      313.53      1.77 o 
   8   2   5       31.33       31.22      0.56 o 
   9   2   5        6.88        6.94      0.26 o 
  10   2   5       10.36       10.41      0.32 o 
  -9   3   5        9.65        9.59      0.31 o 
  -8   3   5        5.32        5.28      0.23 o 
  -7   3   5       17.54       18.19      0.43 o 
  -6   3   5      158.44      159.99      1.26 o 
  -5   3   5       23.44       24.24      0.49 o 
  -4   3   5        0.63        0.47      0.07 o 
  -3   3   5        0.08        0.24      0.05 o 
  -2   3   5       13.07       13.30      0.36 o 
  -1   3   5      258.50      254.18      1.59 o 
   0   3   5      408.37      408.20      2.03 o 
   1   3   5      379.30      381.17      1.96 o 
   2   3   5      437.57      435.40      2.09 o 
   3   3   5        2.22        2.27      0.15 o 
   4   3   5       37.94       37.52      0.61 o 
   5   3   5      259.90      262.85      1.62 o 
   6   3   5      306.99      304.25      1.74 o 
   7   3   5      259.96      256.38      1.60 o 
   8   3   5      368.45      364.20      1.92 o 
   9   3   5       25.74       25.77      0.51 o 
  -9   4   5        0.49        0.49      0.07 o 
  -8   4   5        0.12        0.16      0.04 o 
  -7   4   5       19.44       18.83      0.43 o 
  -6   4   5       32.12       30.93      0.56 o 
  -5   4   5        0.53        0.55      0.07 o 
  -4   4   5        2.77        2.64      0.16 o 
  -3   4   5        1.04        0.78      0.09 o 
  -2   4   5        6.59        6.37      0.25 o 
  -1   4   5        0.26        0.35      0.06 o 
   0   4   5       39.54       39.86      0.63 o 
   1   4   5      206.13      207.76      1.44 o 
   2   4   5       25.11       24.96      0.50 o 
   3   4   5        5.36        5.32      0.23 o 
   4   4   5        9.32        9.14      0.30 o 
   5   4   5       25.69       25.60      0.51 o 
   6   4   5        0.28        0.35      0.06 o 
   7   4   5       36.11       36.53      0.60 o 
   8   4   5       27.24       26.99      0.52 o 
   9   4   5        8.62        8.63      0.29 o 
  -8   5   5       18.86       18.53      0.43 o 
  -7   5   5       54.56       55.01      0.74 o 
  -6   5   5       17.80       18.04      0.42 o 
  -5   5   5       11.55       11.27      0.34 o 
  -4   5   5        0.34        0.34      0.06 o 
  -3   5   5        6.59        6.90      0.26 o 
  -2   5   5        0.56        0.59      0.08 o 
  -1   5   5       18.79       19.02      0.44 o 
   0   5   5        0.46        0.27      0.05 o 
   1   5   5        5.24        5.79      0.24 o 
   2   5   5        5.41        5.50      0.23 o 
   3   5   5        2.74        2.37      0.15 o 
   4   5   5        6.56        6.77      0.26 o 
   5   5   5        8.91        8.77      0.30 o 
   6   5   5        9.79        9.90      0.31 o 
   7   5   5        8.16        8.04      0.28 o 
   8   5   5        4.87        4.74      0.22 o 
  -6   6   5       34.81       34.90      0.59 o 
  -5   6   5        2.90        2.88      0.17 o 
  -4   6   5        1.09        1.06      0.10 o 
  -3   6   5       13.63       13.94      0.37 o 
  -2   6   5        7.82        8.36      0.29 o 
  -1   6   5      119.67      121.15      1.10 o 
   0   6   5       18.15       18.19      0.43 o 
   1   6   5        0.00        0.02      0.01 o 
   2   6   5       48.23       48.41      0.69 o 
   3   6   5       12.96       13.05      0.36 o 
   4   6   5        4.15        4.23      0.21 o 
   5   6   5       18.18       17.86      0.42 o 
   6   6   5       80.95       81.30      0.90 o 
  -4   7   5       41.95       41.87      0.65 o 
  -3   7   5       19.58       19.57      0.44 o 
  -2   7   5        2.04        2.08      0.14 o 
  -1   7   5        8.20        8.10      0.28 o 
   0   7   5        0.18        0.19      0.04 o 
   1   7   5       17.83       17.93      0.42 o 
   2   7   5       64.14       63.51      0.80 o 
   3   7   5       73.67       74.09      0.86 o 
   4   7   5       29.02       29.25      0.54 o 
 -10   0   6       76.20       75.86      0.87 o 
  -8   0   6      348.49      348.17      1.86 o 
  -6   0   6       81.53       84.00      0.92 o 
  -4   0   6        1.38        0.86      0.09 o 
  -2   0   6      657.98      660.15      2.58 o 
   0   0   6      103.75      100.67      1.00 o 
   2   0   6      141.24      140.03      1.18 o 
   4   0   6      422.04      426.17      2.07 o 
   6   0   6      205.83      205.33      1.43 o 
   8   0   6        4.64        4.34      0.21 o 
  10   0   6        0.08        0.08      0.03 o 
 -10   1   6       55.19       54.85      0.74 o 
  -9   1   6       76.26       76.42      0.87 o 
  -8   1   6       28.75       28.42      0.53 o 
  -7   1   6       12.59       12.89      0.36 o 
  -6   1   6        0.91        0.82      0.09 o 
  -5   1   6        3.07        2.83      0.17 o 
  -4   1   6      296.20      298.29      1.72 o 
  -3   1   6     1139.81     1132.27      3.37 o 
  -2   1   6      812.48      796.40      2.83 o 
  -1   1   6       99.44      102.29      1.01 o 
   0   1   6       44.83       44.72      0.67 o 
   1   1   6       37.22       36.43      0.60 o 
   2   1   6       20.79       21.53      0.46 o 
   3   1   6      388.57      392.12      1.99 o 
   4   1   6      560.94      562.17      2.38 o 
   5   1   6      541.96      539.61      2.33 o 
   6   1   6      112.74      114.69      1.07 o 
   7   1   6       12.44       12.33      0.35 o 
   8   1   6        2.05        2.14      0.15 o 
   9   1   6       48.04       48.90      0.70 o 
  10   1   6       55.70       55.80      0.75 o 
 -10   2   6        0.75        0.74      0.09 o 
  -9   2   6        0.51        0.53      0.07 o 
  -8   2   6       17.89       18.54      0.43 o 
  -7   2   6        2.45        2.59      0.16 o 
  -6   2   6       70.63       71.37      0.84 o 
  -5   2   6        0.74        0.97      0.10 o 
  -4   2   6       41.63       42.68      0.65 o 
  -3   2   6       98.83      100.61      1.00 o 
  -2   2   6        2.36        2.67      0.16 o 
  -1   2   6        2.50        2.64      0.16 o 
   0   2   6       11.28       11.20      0.33 o 
   1   2   6        4.13        4.88      0.22 o 
   2   2   6        7.95        8.39      0.29 o 
   3   2   6       22.54       23.29      0.48 o 
   4   2   6      202.68      201.93      1.42 o 
   5   2   6       13.50       13.59      0.37 o 
   6   2   6      115.81      117.19      1.08 o 
   7   2   6       18.22       18.03      0.42 o 
   8   2   6        5.28        5.46      0.23 o 
   9   2   6        5.03        5.18      0.23 o 
  10   2   6       49.43       49.21      0.70 o 
  -9   3   6        1.21        1.29      0.11 o 
  -8   3   6       89.84       88.71      0.94 o 
  -7   3   6       56.27       56.77      0.75 o 
  -6   3   6      107.87      111.14      1.05 o 
  -5   3   6       15.34       16.22      0.40 o 
  -4   3   6       10.58       11.07      0.33 o 
  -3   3   6       10.54       11.03      0.33 o 
  -2   3   6       40.53       39.82      0.63 o 
  -1   3   6       24.46       23.59      0.49 o 
   0   3   6      317.53      319.98      1.79 o 
   1   3   6      172.16      174.51      1.32 o 
   2   3   6      155.28      152.93      1.23 o 
   3   3   6        0.19        0.14      0.04 o 
   4   3   6       29.78       29.48      0.54 o 
   5   3   6       39.03       39.70      0.63 o 
   6   3   6       61.04       59.98      0.77 o 
   7   3   6       66.52       66.31      0.81 o 
   8   3   6       12.01       12.09      0.35 o 
   9   3   6        5.55        5.50      0.23 o 
  -9   4   6        7.38        7.30      0.27 o 
  -8   4   6        0.77        0.78      0.09 o 
  -7   4   6       14.40       14.01      0.37 o 
  -6   4   6        7.30        6.97      0.26 o 
  -5   4   6        0.00        0.00      0.01 o 
  -4   4   6        2.23        2.19      0.15 o 
  -3   4   6        5.78        6.31      0.25 o 
  -2   4   6        1.54        1.44      0.12 o 
  -1   4   6        4.54        4.62      0.21 o 
   0   4   6        0.02        0.02      0.01 o 
   1   4   6       24.74       24.55      0.49 o 
   2   4   6        0.25        0.35      0.06 o 
   3   4   6       49.94       50.92      0.71 o 
   4   4   6       25.79       25.72      0.51 o 
   5   4   6        0.68        0.73      0.09 o 
   6   4   6        0.30        0.30      0.05 o 
   7   4   6        1.53        1.52      0.12 o 
   8   4   6        7.82        7.68      0.28 o 
  -8   5   6        5.64        5.77      0.24 o 
  -7   5   6       24.22       24.04      0.49 o 
  -6   5   6       27.88       28.10      0.53 o 
  -5   5   6        4.92        5.00      0.22 o 
  -4   5   6       11.72       11.38      0.34 o 
  -3   5   6        2.07        2.26      0.15 o 
  -2   5   6        0.68        0.60      0.08 o 
  -1   5   6        1.89        2.01      0.14 o 
   0   5   6       13.96       14.32      0.38 o 
   1   5   6        0.31        0.29      0.05 o 
   2   5   6        0.10        0.09      0.03 o 
   3   5   6        0.51        0.50      0.07 o 
   4   5   6        8.87        9.22      0.30 o 
   5   5   6        0.17        0.20      0.04 o 
   6   5   6        1.32        1.34      0.12 o 
   7   5   6       11.55       11.45      0.34 o 
  -6   6   6       48.25       48.32      0.69 o 
  -5   6   6        9.22        9.04      0.30 o 
  -4   6   6        5.43        5.37      0.23 o 
  -3   6   6        9.89        9.75      0.31 o 
  -2   6   6       45.73       45.69      0.68 o 
  -1   6   6       40.96       40.81      0.64 o 
   0   6   6       31.68       31.53      0.56 o 
   1   6   6        1.96        1.86      0.14 o 
   2   6   6       10.81       10.63      0.33 o 
   3   6   6        0.00        0.01      0.01 o 
   4   6   6        0.87        0.82      0.09 o 
   5   6   6       12.03       12.04      0.35 o 
   6   6   6       12.33       12.58      0.35 o 
  -4   7   6        0.68        0.69      0.08 o 
  -3   7   6        0.05        0.04      0.02 o 
  -2   7   6       14.50       14.23      0.38 o 
  -1   7   6        2.69        2.56      0.16 o 
   0   7   6        8.44        8.03      0.28 o 
   1   7   6       15.61       15.48      0.39 o 
   2   7   6        3.59        3.67      0.19 o 
   3   7   6        1.25        1.30      0.11 o 
   4   7   6       13.57       13.69      0.37 o 
  -9   0   7      182.88      180.27      1.34 o 
  -7   0   7       43.77       43.91      0.66 o 
  -5   0   7       74.72       76.16      0.87 o 
  -3   0   7        1.14        1.04      0.10 o 
  -1   0   7      415.56      416.67      2.05 o 
   1   0   7      129.49      131.30      1.14 o 
   3   0   7       60.00       59.15      0.77 o 
   5   0   7       46.21       45.01      0.67 o 
   7   0   7      307.13      306.92      1.75 o 
   9   0   7        7.52        7.88      0.28 o 
 -10   1   7      101.25      100.93      1.00 o 
  -9   1   7      191.93      191.57      1.38 o 
  -8   1   7      175.39      176.77      1.33 o 
  -7   1   7       57.60       57.94      0.76 o 
  -6   1   7        9.60        9.25      0.30 o 
  -5   1   7        1.23        1.27      0.11 o 
  -4   1   7      362.63      360.26      1.91 o 
  -3   1   7      313.08      312.21      1.76 o 
  -2   1   7      304.40      297.28      1.72 o 
  -1   1   7      218.12      221.07      1.48 o 
   0   1   7        1.43        1.31      0.11 o 
   1   1   7        5.43        5.63      0.24 o 
   2   1   7       86.28       88.42      0.94 o 
   3   1   7       22.62       22.37      0.47 o 
   4   1   7      114.54      115.55      1.07 o 
   5   1   7       30.34       30.26      0.55 o 
   6   1   7        0.07        0.07      0.03 o 
   7   1   7       21.77       20.83      0.46 o 
   8   1   7        0.15        0.16      0.04 o 
   9   1   7       39.52       39.69      0.63 o 
  10   1   7       18.31       18.09      0.42 o 
 -10   2   7        1.34        1.40      0.12 o 
  -9   2   7       26.98       27.30      0.52 o 
  -8   2   7        7.55        7.55      0.27 o 
  -7   2   7       40.17       40.03      0.63 o 
  -6   2   7       34.70       34.74      0.59 o 
  -5   2   7        0.43        0.41      0.06 o 
  -4   2   7        5.98        5.77      0.24 o 
  -3   2   7      141.16      142.41      1.19 o 
  -2   2   7       48.84       49.74      0.70 o 
  -1   2   7      160.00      155.98      1.25 o 
   0   2   7        0.19        0.09      0.03 o 
   1   2   7       11.38       10.91      0.33 o 
   2   2   7       52.80       52.57      0.72 o 
   3   2   7        0.21        0.25      0.05 o 
   4   2   7       11.88       11.88      0.34 o 
   5   2   7        0.04        0.08      0.03 o 
   6   2   7        9.46        9.46      0.31 o 
   7   2   7        0.77        0.79      0.09 o 
   8   2   7        9.50        9.61      0.31 o 
   9   2   7        8.70        8.72      0.29 o 
  -9   3   7        0.54        0.51      0.07 o 
  -8   3   7        2.80        2.77      0.17 o 
  -7   3   7       16.20       16.25      0.40 o 
  -6   3   7        2.52        2.85      0.17 o 
  -5   3   7       13.73       14.53      0.38 o 
  -4   3   7        8.42        8.59      0.29 o 
  -3   3   7       20.87       19.87      0.45 o 
  -2   3   7       26.36       27.56      0.52 o 
  -1   3   7        0.36        0.54      0.07 o 
   0   3   7        0.62        0.57      0.08 o 
   1   3   7       15.20       15.04      0.39 o 
   2   3   7        3.97        3.55      0.19 o 
   3   3   7        3.58        3.33      0.18 o 
   4   3   7        0.96        0.93      0.10 o 
   5   3   7       93.90       95.01      0.97 o 
   6   3   7       17.07       16.67      0.41 o 
   7   3   7       12.03       12.10      0.35 o 
   8   3   7       45.52       45.05      0.67 o 
   9   3   7       32.32       32.26      0.57 o 
  -8   4   7        1.05        1.11      0.11 o 
  -7   4   7        0.00        0.00      0.01 o 
  -6   4   7      115.31      115.23      1.07 o 
  -5   4   7        5.84        5.85      0.24 o 
  -4   4   7      543.69      552.50      2.36 o 
  -3   4   7        7.30        6.91      0.26 o 
  -2   4   7        0.01        0.01      0.01 o 
  -1   4   7        8.40        8.15      0.29 o 
   0   4   7        5.60        6.37      0.25 o 
   1   4   7       41.05       40.49      0.64 o 
   2   4   7      147.76      143.58      1.20 o 
   3   4   7      269.11      273.29      1.65 o 
   4   4   7       40.42       39.10      0.62 o 
   5   4   7       43.07       42.53      0.65 o 
   6   4   7        1.29        1.24      0.11 o 
   7   4   7       12.24       12.27      0.35 o 
   8   4   7       86.90       86.57      0.93 o 
  -7   5   7       17.74       17.94      0.42 o 
  -6   5   7      163.27      164.15      1.28 o 
  -5   5   7      373.96      370.32      1.93 o 
  -4   5   7       50.03       51.40      0.72 o 
  -3   5   7       78.00       77.77      0.88 o 
  -2   5   7        0.00        0.00      0.01 o 
  -1   5   7        9.07        9.05      0.30 o 
   0   5   7       31.45       32.74      0.57 o 
   1   5   7      136.03      137.83      1.17 o 
   2   5   7      129.14      129.99      1.14 o 
   3   5   7        0.05        0.04      0.02 o 
   4   5   7       67.89       66.57      0.81 o 
   5   5   7        0.00        0.00      0.01 o 
   6   5   7        2.77        2.80      0.17 o 
   7   5   7        9.96       10.03      0.32 o 
  -6   6   7        0.51        0.57      0.08 o 
  -5   6   7        1.31        1.21      0.11 o 
  -4   6   7        0.00        0.00      0.01 o 
  -3   6   7       28.84       28.51      0.53 o 
  -2   6   7       13.96       14.23      0.38 o 
  -1   6   7        0.04        0.04      0.02 o 
   0   6   7       19.50       19.21      0.44 o 
   1   6   7       20.72       20.46      0.45 o 
   2   6   7       11.77       11.18      0.33 o 
   3   6   7        0.04        0.04      0.02 o 
   4   6   7        0.03        0.04      0.02 o 
   5   6   7        1.22        1.32      0.11 o 
   6   6   7        1.10        1.12      0.11 o 
  -3   7   7        1.81        1.79      0.13 o 
  -2   7   7        0.43        0.41      0.06 o 
  -1   7   7        2.43        2.34      0.15 o 
   0   7   7        9.95        9.79      0.31 o 
   1   7   7        1.19        1.21      0.11 o 
   2   7   7        0.06        0.08      0.03 o 
   3   7   7        0.10        0.12      0.03 o 
 -10   0   8       20.01       19.94      0.45 o 
  -8   0   8      720.81      718.75      2.69 o 
  -6   0   8     1416.95     1423.32      3.78 o 
  -4   0   8       43.46       44.71      0.67 o 
  -2   0   8     1127.73     1122.70      3.36 o 
   0   0   8     4857.44     4809.66      6.95 o 
   2   0   8      121.38      124.87      1.12 o 
   4   0   8        3.46        3.20      0.18 o 
   6   0   8      590.18      593.85      2.44 o 
   8   0   8      229.94      229.28      1.51 o 
  10   0   8       12.74       12.62      0.35 o 
 -10   1   8        2.21        2.17      0.15 o 
  -9   1   8        0.77        0.74      0.09 o 
  -8   1   8       13.30       13.05      0.36 o 
  -7   1   8      205.93      205.82      1.43 o 
  -6   1   8      371.03      372.15      1.94 o 
  -5   1   8       18.37       18.06      0.42 o 
  -4   1   8       81.65       81.63      0.90 o 
  -3   1   8      133.79      137.93      1.17 o 
  -2   1   8      257.56      255.49      1.60 o 
  -1   1   8      455.12      460.80      2.15 o 
   0   1   8       16.14       16.77      0.41 o 
   1   1   8       53.85       55.71      0.75 o 
   2   1   8       60.07       58.31      0.76 o 
   3   1   8      121.71      117.99      1.08 o 
   4   1   8        5.54        5.92      0.24 o 
   5   1   8        1.37        1.49      0.12 o 
   6   1   8        9.91        9.43      0.31 o 
   7   1   8       57.14       57.28      0.76 o 
   8   1   8       15.49       15.67      0.40 o 
   9   1   8        5.03        5.04      0.22 o 
  10   1   8        1.79        1.82      0.13 o 
  -9   2   8        5.37        5.34      0.23 o 
  -8   2   8        6.29        5.89      0.24 o 
  -7   2   8        4.92        4.78      0.22 o 
  -6   2   8       53.09       53.68      0.73 o 
  -5   2   8       10.54       10.12      0.32 o 
  -4   2   8       14.04       14.65      0.38 o 
  -3   2   8        0.70        0.69      0.08 o 
  -2   2   8       27.76       27.10      0.52 o 
  -1   2   8        7.70        8.89      0.30 o 
   0   2   8        2.03        2.34      0.15 o 
   1   2   8       16.58       14.96      0.39 o 
   2   2   8        4.87        4.90      0.22 o 
   3   2   8       14.54       14.53      0.38 o 
   4   2   8        1.71        1.95      0.14 o 
   5   2   8        8.35        7.87      0.28 o 
   6   2   8       15.29       15.43      0.39 o 
   7   2   8        0.51        0.50      0.07 o 
   8   2   8        0.81        0.87      0.09 o 
   9   2   8        4.37        4.44      0.21 o 
  -9   3   8        2.64        2.63      0.16 o 
  -8   3   8       24.90       24.70      0.50 o 
  -7   3   8        3.76        3.92      0.20 o 
  -6   3   8       13.62       13.53      0.37 o 
  -5   3   8       10.00       10.30      0.32 o 
  -4   3   8        3.95        3.99      0.20 o 
  -3   3   8       47.03       46.07      0.68 o 
  -2   3   8       69.42       70.13      0.84 o 
  -1   3   8        0.00        0.00      0.01 o 
   0   3   8       62.43       63.22      0.79 o 
   1   3   8        1.68        1.87      0.14 o 
   2   3   8        0.00        0.00      0.01 o 
   3   3   8        0.23        0.17      0.04 o 
   4   3   8        0.27        0.41      0.06 o 
   5   3   8       10.63       11.15      0.33 o 
   6   3   8        0.24        0.25      0.05 o 
   7   3   8        0.00        0.00      0.01 o 
   8   3   8        4.65        4.55      0.21 o 
   9   3   8        0.24        0.26      0.05 o 
  -8   4   8        3.60        3.67      0.19 o 
  -7   4   8        2.97        2.98      0.17 o 
  -6   4   8       10.93       10.61      0.33 o 
  -5   4   8      109.78      109.03      1.04 o 
  -4   4   8       63.68       64.38      0.80 o 
  -3   4   8        0.50        0.41      0.06 o 
  -2   4   8       27.33       27.87      0.53 o 
  -1   4   8        1.97        1.92      0.14 o 
   0   4   8        0.05        0.06      0.02 o 
   1   4   8        1.41        1.53      0.12 o 
   2   4   8        0.06        0.09      0.03 o 
   3   4   8      109.77      112.70      1.06 o 
   4   4   8        1.50        1.55      0.12 o 
   5   4   8        4.49        4.51      0.21 o 
   6   4   8        2.86        3.08      0.18 o 
   7   4   8       17.95       17.82      0.42 o 
   8   4   8       23.30       22.93      0.48 o 
  -7   5   8       52.11       51.47      0.72 o 
  -6   5   8       70.69       70.19      0.84 o 
  -5   5   8      123.37      122.33      1.10 o 
  -4   5   8      124.92      123.44      1.11 o 
  -3   5   8       51.09       51.19      0.71 o 
  -2   5   8        0.00        0.00      0.01 o 
  -1   5   8       35.28       34.97      0.59 o 
   0   5   8       70.35       70.84      0.84 o 
   1   5   8       23.14       22.62      0.47 o 
   2   5   8        5.56        5.52      0.23 o 
   3   5   8        0.30        0.32      0.06 o 
   4   5   8       13.13       13.03      0.36 o 
   5   5   8       16.55       16.77      0.41 o 
   6   5   8       19.06       18.80      0.43 o 
   7   5   8       10.61       10.73      0.33 o 
  -5   6   8       10.52       10.53      0.32 o 
  -4   6   8        2.59        2.57      0.16 o 
  -3   6   8       29.08       28.55      0.53 o 
  -2   6   8        1.66        1.76      0.13 o 
  -1   6   8        6.22        6.10      0.25 o 
   0   6   8        6.67        6.54      0.26 o 
   1   6   8        4.88        4.72      0.22 o 
   2   6   8        0.69        0.60      0.08 o 
   3   6   8        3.62        3.68      0.19 o 
   4   6   8        0.48        0.45      0.07 o 
   5   6   8        3.08        3.08      0.18 o 
  -3   7   8        0.04        0.03      0.02 o 
  -2   7   8        0.06        0.07      0.03 o 
  -1   7   8        3.17        3.12      0.18 o 
   0   7   8        0.08        0.08      0.03 o 
   1   7   8        0.36        0.37      0.06 o 
   2   7   8        2.60        2.54      0.16 o 
  -9   0   9       15.46       15.01      0.39 o 
  -7   0   9      976.53      973.76      3.13 o 
  -5   0   9      402.83      408.62      2.03 o 
  -3   0   9       33.58       35.40      0.59 o 
  -1   0   9      955.24      954.33      3.10 o 
   1   0   9        2.34        2.60      0.16 o 
   3   0   9        5.96        6.07      0.25 o 
   5   0   9        9.87        8.78      0.30 o 
   7   0   9        2.36        2.33      0.15 o 
   9   0   9        5.18        5.23      0.23 o 
 -10   1   9       10.68       10.67      0.33 o 
  -9   1   9       17.17       16.90      0.41 o 
  -8   1   9       11.30       11.26      0.34 o 
  -7   1   9        7.19        7.70      0.28 o 
  -6   1   9       11.49       11.19      0.33 o 
  -5   1   9       10.71       10.48      0.32 o 
  -4   1   9      394.55      394.43      1.99 o 
  -3   1   9       17.98       17.87      0.42 o 
  -2   1   9       14.61       14.95      0.39 o 
  -1   1   9       23.26       23.31      0.48 o 
   0   1   9       15.12       15.34      0.39 o 
   1   1   9       83.52       83.96      0.92 o 
   2   1   9      340.55      336.65      1.83 o 
   3   1   9       11.39       11.20      0.33 o 
   4   1   9        8.64        8.85      0.30 o 
   5   1   9        0.01        0.01      0.01 o 
   6   1   9        1.09        1.05      0.10 o 
   7   1   9        4.67        4.86      0.22 o 
   8   1   9       55.94       55.48      0.74 o 
   9   1   9       33.58       33.54      0.58 o 
  -9   2   9        0.55        0.53      0.07 o 
  -8   2   9        1.05        1.08      0.10 o 
  -7   2   9        0.69        0.63      0.08 o 
  -6   2   9        1.68        1.59      0.13 o 
  -5   2   9       42.11       41.80      0.65 o 
  -4   2   9       78.30       79.74      0.89 o 
  -3   2   9       28.72       28.70      0.53 o 
  -2   2   9       25.31       25.70      0.51 o 
  -1   2   9       33.10       33.00      0.57 o 
   0   2   9       63.54       63.39      0.80 o 
   1   2   9       90.07       95.77      0.98 o 
   2   2   9        0.02        0.01      0.01 o 
   3   2   9       16.29       16.46      0.41 o 
   4   2   9       15.51       15.22      0.39 o 
   5   2   9        0.00        0.00      0.01 o 
   6   2   9        0.76        0.73      0.09 o 
   7   2   9        0.56        0.59      0.08 o 
   8   2   9        0.98        1.02      0.10 o 
   9   2   9        4.10        3.96      0.20 o 
  -9   3   9       26.98       27.19      0.52 o 
  -8   3   9        8.70        9.04      0.30 o 
  -7   3   9       37.26       37.30      0.61 o 
  -6   3   9       34.52       34.48      0.59 o 
  -5   3   9        4.91        5.10      0.23 o 
  -4   3   9       27.29       27.52      0.52 o 
  -3   3   9      200.57      202.66      1.42 o 
  -2   3   9      251.78      255.57      1.60 o 
  -1   3   9      244.66      246.94      1.57 o 
   0   3   9       29.42       29.30      0.54 o 
   1   3   9        1.58        1.39      0.12 o 
   2   3   9        0.16        0.15      0.04 o 
   3   3   9        4.51        5.35      0.23 o 
   4   3   9        1.72        1.95      0.14 o 
   5   3   9        0.72        0.60      0.08 o 
   6   3   9        2.32        2.46      0.16 o 
   7   3   9       15.15       15.34      0.39 o 
   8   3   9        3.66        3.69      0.19 o 
  -8   4   9        4.68        4.75      0.22 o 
  -7   4   9       12.78       12.40      0.35 o 
  -6   4   9        4.94        5.04      0.22 o 
  -5   4   9      104.40      105.23      1.02 o 
  -4   4   9      405.25      406.94      2.02 o 
  -3   4   9      504.85      499.69      2.24 o 
  -2   4   9      907.82      913.44      3.03 o 
  -1   4   9      113.33      114.48      1.07 o 
   0   4   9       11.86       11.18      0.33 o 
   1   4   9        3.63        3.60      0.19 o 
   2   4   9       50.25       51.01      0.71 o 
   3   4   9      107.64      108.06      1.04 o 
   4   4   9       32.01       32.44      0.57 o 
   5   4   9       69.34       68.92      0.83 o 
   6   4   9       21.82       21.33      0.46 o 
   7   4   9        0.00        0.01      0.01 o 
   8   4   9        3.77        3.69      0.19 o 
  -7   5   9        5.88        6.07      0.25 o 
  -6   5   9        0.10        0.10      0.03 o 
  -5   5   9        4.35        4.21      0.20 o 
  -4   5   9       12.24       12.41      0.35 o 
  -3   5   9      213.06      212.04      1.45 o 
  -2   5   9       81.64       82.76      0.91 o 
  -1   5   9        0.09        0.19      0.04 o 
   0   5   9       85.25       87.06      0.93 o 
   1   5   9        0.78        0.87      0.09 o 
   2   5   9       19.58       19.67      0.44 o 
   3   5   9       17.54       16.93      0.41 o 
   4   5   9       98.03       95.95      0.98 o 
   5   5   9       31.33       31.70      0.56 o 
   6   5   9       31.61       31.51      0.56 o 
   7   5   9        3.57        3.42      0.18 o 
  -5   6   9       15.35       14.92      0.39 o 
  -4   6   9        0.02        0.01      0.01 o 
  -3   6   9        0.03        0.02      0.01 o 
  -2   6   9       19.98       19.25      0.44 o 
  -1   6   9        6.19        6.12      0.25 o 
   0   6   9        7.55        7.54      0.27 o 
   1   6   9        2.42        2.23      0.15 o 
   2   6   9       16.63       16.29      0.40 o 
   3   6   9        0.03        0.02      0.01 o 
   4   6   9        2.30        2.29      0.15 o 
   5   6   9        0.03        0.04      0.02 o 
  -2   7   9        0.06        0.05      0.02 o 
  -1   7   9        2.27        2.23      0.15 o 
   0   7   9        0.31        0.32      0.06 o 
   1   7   9        6.54        6.68      0.26 o 
  -8   0  10        0.30        0.40      0.06 o 
  -6   0  10      147.17      147.66      1.21 o 
  -4   0  10       30.83       31.89      0.56 o 
  -2   0  10      990.66      995.36      3.16 o 
   0   0  10      147.47      144.48      1.20 o 
   2   0  10      487.95      492.52      2.23 o 
   4   0  10        0.38        0.17      0.04 o 
   6   0  10       13.65       12.94      0.36 o 
   8   0  10       24.51       24.45      0.49 o 
  -9   1  10       20.31       20.12      0.45 o 
  -8   1  10       15.76       15.53      0.39 o 
  -7   1  10       34.64       34.56      0.59 o 
  -6   1  10      246.88      242.50      1.56 o 
  -5   1  10      881.51      882.41      2.98 o 
  -4   1  10      759.55      762.56      2.77 o 
  -3   1  10      549.53      554.64      2.36 o 
  -2   1  10        0.77        0.82      0.09 o 
  -1   1  10        0.26        0.31      0.06 o 
   0   1  10       15.47       15.46      0.39 o 
   1   1  10      425.91      424.63      2.07 o 
   2   1  10      433.99      424.25      2.07 o 
   3   1  10      120.24      117.09      1.08 o 
   4   1  10       40.82       41.89      0.65 o 
   5   1  10       26.01       26.48      0.51 o 
   6   1  10        0.05        0.05      0.02 o 
   7   1  10        7.29        7.03      0.26 o 
   8   1  10        8.56        8.60      0.29 o 
   9   1  10       34.57       34.68      0.59 o 
  -9   2  10        4.14        4.04      0.20 o 
  -8   2  10        9.60        9.53      0.31 o 
  -7   2  10        0.06        0.06      0.02 o 
  -6   2  10       20.99       21.05      0.46 o 
  -5   2  10      165.13      163.42      1.28 o 
  -4   2  10      480.56      480.57      2.20 o 
  -3   2  10      108.09      107.74      1.04 o 
  -2   2  10        8.75        8.48      0.29 o 
  -1   2  10      100.51      100.84      1.00 o 
   0   2  10      311.53      314.04      1.77 o 
   1   2  10      101.82      102.08      1.01 o 
   2   2  10        0.00        0.00      0.01 o 
   3   2  10        0.98        1.01      0.10 o 
   4   2  10       26.80       26.95      0.52 o 
   5   2  10        8.60        8.19      0.29 o 
   6   2  10        5.50        5.26      0.23 o 
   7   2  10       13.59       14.10      0.37 o 
   8   2  10        6.24        6.58      0.26 o 
   9   2  10        1.58        1.57      0.13 o 
  -8   3  10        0.25        0.26      0.05 o 
  -7   3  10       10.30       10.33      0.32 o 
  -6   3  10        2.27        2.37      0.15 o 
  -5   3  10       10.53        9.93      0.31 o 
  -4   3  10        3.38        3.46      0.19 o 
  -3   3  10        3.20        3.14      0.18 o 
  -2   3  10      102.01      104.38      1.02 o 
  -1   3  10      247.90      248.40      1.57 o 
   0   3  10      393.27      393.81      1.99 o 
   1   3  10       23.87       25.05      0.50 o 
   2   3  10        0.47        0.53      0.07 o 
   3   3  10        0.00        0.00      0.01 o 
   4   3  10        3.73        3.89      0.20 o 
   5   3  10       30.07       30.79      0.55 o 
   6   3  10       33.58       34.68      0.59 o 
   7   3  10       14.05       14.04      0.37 o 
   8   3  10        6.30        6.09      0.25 o 
  -8   4  10        6.44        6.36      0.25 o 
  -7   4  10        0.41        0.38      0.06 o 
  -6   4  10       21.72       21.51      0.46 o 
  -5   4  10        3.77        3.81      0.19 o 
  -4   4  10       60.72       60.36      0.78 o 
  -3   4  10      145.40      143.82      1.20 o 
  -2   4  10       16.21       15.89      0.40 o 
  -1   4  10       11.43       10.84      0.33 o 
   0   4  10       19.21       19.43      0.44 o 
   1   4  10       23.24       23.02      0.48 o 
   2   4  10       64.88       65.64      0.81 o 
   3   4  10       33.83       33.78      0.58 o 
   4   4  10        0.01        0.01      0.01 o 
   5   4  10        4.64        4.68      0.22 o 
   6   4  10       10.39       10.21      0.32 o 
   7   4  10        0.00        0.00      0.01 o 
  -6   5  10        4.73        4.62      0.21 o 
  -5   5  10        2.69        2.72      0.16 o 
  -4   5  10       16.91       16.66      0.41 o 
  -3   5  10        8.50        8.50      0.29 o 
  -2   5  10       12.13       12.10      0.35 o 
  -1   5  10       32.28       31.80      0.56 o 
   0   5  10       34.36       34.28      0.58 o 
   1   5  10        2.26        2.25      0.15 o 
   2   5  10        0.03        0.05      0.02 o 
   3   5  10        1.46        1.42      0.12 o 
   4   5  10        7.07        7.22      0.27 o 
   5   5  10        0.33        0.30      0.05 o 
   6   5  10        0.20        0.22      0.05 o 
  -4   6  10        0.83        0.81      0.09 o 
  -3   6  10        0.32        0.34      0.06 o 
  -2   6  10        0.79        0.79      0.09 o 
  -1   6  10       13.40       13.42      0.37 o 
   0   6  10        8.07        8.20      0.29 o 
   1   6  10        7.39        7.47      0.27 o 
   2   6  10        1.80        1.85      0.14 o 
   3   6  10        0.04        0.03      0.02 o 
   4   6  10        0.71        0.72      0.08 o 
  -9   0  11       51.69       50.55      0.71 o 
  -7   0  11       72.01       72.08      0.85 o 
  -5   0  11       59.20       59.61      0.77 o 
  -3   0  11       46.50       47.35      0.69 o 
  -1   0  11      400.06      398.86      2.00 o 
   1   0  11        6.96        7.49      0.27 o 
   3   0  11       39.75       40.29      0.63 o 
   5   0  11       10.30       10.41      0.32 o 
   7   0  11        3.23        3.13      0.18 o 
   9   0  11        2.61        2.47      0.16 o 
  -9   1  11        4.38        4.42      0.21 o 
  -8   1  11        0.03        0.03      0.02 o 
  -7   1  11        0.04        0.03      0.02 o 
  -6   1  11       10.87       10.92      0.33 o 
  -5   1  11       75.71       76.50      0.87 o 
  -4   1  11      154.06      152.15      1.23 o 
  -3   1  11       39.92       40.61      0.64 o 
  -2   1  11        1.07        0.94      0.10 o 
  -1   1  11       67.72       68.44      0.83 o 
   0   1  11      104.68      106.94      1.03 o 
   1   1  11       63.91       64.40      0.80 o 
   2   1  11        5.74        5.56      0.24 o 
   3   1  11        2.61        2.24      0.15 o 
   4   1  11       82.51       84.17      0.92 o 
   5   1  11        0.30        0.28      0.05 o 
   6   1  11        3.07        3.14      0.18 o 
   7   1  11        2.54        2.45      0.16 o 
   8   1  11        0.50        0.42      0.06 o 
   9   1  11        0.54        0.53      0.07 o 
  -9   2  11        0.20        0.20      0.04 o 
  -8   2  11        0.77        0.76      0.09 o 
  -7   2  11       97.10       97.27      0.98 o 
  -6   2  11       51.61       52.65      0.72 o 
  -5   2  11       26.73       27.86      0.53 o 
  -4   2  11       56.12       56.15      0.75 o 
  -3   2  11       67.63       68.04      0.82 o 
  -2   2  11      309.59      311.79      1.76 o 
  -1   2  11      348.65      350.55      1.87 o 
   0   2  11      133.86      136.43      1.17 o 
   1   2  11       36.77       36.56      0.60 o 
   2   2  11       15.53       15.81      0.40 o 
   3   2  11      121.55      121.92      1.10 o 
   4   2  11       59.29       58.38      0.76 o 
   5   2  11       61.25       59.57      0.77 o 
   6   2  11       13.92       13.86      0.37 o 
   7   2  11        0.96        0.97      0.10 o 
   8   2  11        0.04        0.04      0.02 o 
  -8   3  11       89.30       90.15      0.95 o 
  -7   3  11       30.73       31.38      0.56 o 
  -6   3  11       41.97       42.13      0.65 o 
  -5   3  11       34.48       33.91      0.58 o 
  -4   3  11        4.51        4.62      0.21 o 
  -3   3  11       19.63       19.64      0.44 o 
  -2   3  11      886.32      888.22      2.99 o 
  -1   3  11      339.80      336.99      1.83 o 
   0   3  11     1123.03     1121.07      3.35 o 
   1   3  11      460.23      460.98      2.15 o 
   2   3  11       29.65       29.35      0.54 o 
   3   3  11       20.80       20.09      0.45 o 
   4   3  11       54.44       55.87      0.75 o 
   5   3  11        7.77        7.64      0.28 o 
   6   3  11       75.43       75.04      0.87 o 
   7   3  11        1.48        1.50      0.12 o 
   8   3  11       16.55       16.12      0.40 o 
  -7   4  11        0.12        0.10      0.03 o 
  -6   4  11        4.72        4.79      0.22 o 
  -5   4  11       62.97       62.70      0.79 o 
  -4   4  11        1.71        1.76      0.13 o 
  -3   4  11        0.81        0.73      0.09 o 
  -2   4  11       77.01       75.30      0.87 o 
  -1   4  11      139.79      138.44      1.18 o 
   0   4  11       21.73       21.22      0.46 o 
   1   4  11       12.88       12.46      0.35 o 
   2   4  11       64.57       64.31      0.80 o 
   3   4  11       16.25       16.93      0.41 o 
   4   4  11        4.79        4.77      0.22 o 
   5   4  11       26.88       26.84      0.52 o 
   6   4  11        4.95        4.47      0.21 o 
   7   4  11        5.20        5.04      0.22 o 
  -6   5  11        0.72        0.69      0.08 o 
  -5   5  11        0.03        0.02      0.01 o 
  -4   5  11       50.46       49.59      0.70 o 
  -3   5  11        0.17        0.25      0.05 o 
  -2   5  11        7.48        7.36      0.27 o 
  -1   5  11       29.42       29.84      0.55 o 
   0   5  11       18.72       18.99      0.44 o 
   1   5  11        1.23        1.20      0.11 o 
   2   5  11        0.46        0.42      0.06 o 
   3   5  11        4.48        4.25      0.21 o 
   4   5  11        6.08        5.92      0.24 o 
   5   5  11        0.42        0.40      0.06 o 
   6   5  11        0.12        0.10      0.03 o 
  -4   6  11        0.09        0.07      0.03 o 
  -3   6  11       11.48       11.39      0.34 o 
  -2   6  11       13.14       13.06      0.36 o 
  -1   6  11       54.31       53.59      0.73 o 
   0   6  11       41.26       41.18      0.64 o 
   1   6  11       10.21       10.51      0.32 o 
   2   6  11        5.75        5.94      0.24 o 
   3   6  11       12.00       12.17      0.35 o 
   4   6  11       17.53       17.77      0.42 o 
  -8   0  12        2.52        2.53      0.16 o 
  -6   0  12       84.47       82.48      0.91 o 
  -4   0  12        7.78        8.65      0.29 o 
  -2   0  12       15.36       15.13      0.39 o 
   0   0  12        0.07        0.02      0.01 o 
   2   0  12       21.81       21.79      0.47 o 
   4   0  12       11.77       11.68      0.34 o 
   6   0  12       17.60       18.46      0.43 o 
   8   0  12        0.71        0.74      0.09 o 
  -9   1  12        1.69        1.65      0.13 o 
  -8   1  12       13.06       12.63      0.35 o 
  -7   1  12       15.66       15.08      0.39 o 
  -6   1  12       11.49       11.76      0.34 o 
  -5   1  12       70.40       72.11      0.85 o 
  -4   1  12      254.63      255.22      1.60 o 
  -3   1  12       24.04       23.79      0.49 o 
  -2   1  12       41.24       42.06      0.65 o 
  -1   1  12       14.61       15.30      0.39 o 
   0   1  12      173.99      174.46      1.32 o 
   1   1  12      347.97      350.12      1.87 o 
   2   1  12      203.94      206.02      1.43 o 
   3   1  12       60.12       60.89      0.78 o 
   4   1  12      216.40      217.35      1.47 o 
   5   1  12        0.80        0.80      0.09 o 
   6   1  12        0.05        0.06      0.02 o 
   7   1  12        0.56        0.60      0.08 o 
   8   1  12        0.09        0.08      0.03 o 
  -8   2  12       21.42       20.87      0.46 o 
  -7   2  12       10.99       11.25      0.33 o 
  -6   2  12       19.13       19.34      0.44 o 
  -5   2  12       19.10       19.88      0.45 o 
  -4   2  12        4.55        4.08      0.20 o 
  -3   2  12      709.54      702.85      2.66 o 
  -2   2  12      865.37      869.29      2.95 o 
  -1   2  12      491.49      493.52      2.23 o 
   0   2  12       23.69       23.81      0.49 o 
   1   2  12      688.48      692.86      2.64 o 
   2   2  12      503.55      504.59      2.25 o 
   3   2  12      573.53      574.16      2.40 o 
   4   2  12        7.55        7.02      0.26 o 
   5   2  12       36.45       35.57      0.60 o 
   6   2  12        5.29        5.18      0.23 o 
   7   2  12       24.51       24.82      0.50 o 
   8   2  12       13.04       13.22      0.36 o 
  -8   3  12       14.00       14.18      0.38 o 
  -7   3  12       53.33       52.69      0.72 o 
  -6   3  12       19.05       19.08      0.44 o 
  -5   3  12        1.79        1.76      0.13 o 
  -4   3  12       21.60       21.66      0.46 o 
  -3   3  12       62.20       61.70      0.78 o 
  -2   3  12       12.82       12.46      0.35 o 
  -1   3  12      184.90      182.83      1.35 o 
   0   3  12       19.52       19.39      0.44 o 
   1   3  12       23.37       23.54      0.48 o 
   2   3  12       10.76       11.01      0.33 o 
   3   3  12       21.50       21.51      0.46 o 
   4   3  12       40.32       40.62      0.64 o 
   5   3  12       28.05       28.22      0.53 o 
   6   3  12        0.10        0.11      0.03 o 
   7   3  12        6.16        6.14      0.25 o 
  -7   4  12        0.43        0.39      0.06 o 
  -6   4  12        0.76        0.81      0.09 o 
  -5   4  12        2.50        2.47      0.16 o 
  -4   4  12       34.24       33.90      0.58 o 
  -3   4  12       31.74       31.80      0.56 o 
  -2   4  12        5.60        5.38      0.23 o 
  -1   4  12        0.19        0.17      0.04 o 
   0   4  12       23.39       22.96      0.48 o 
   1   4  12       10.43       10.44      0.32 o 
   2   4  12       12.33       12.33      0.35 o 
   3   4  12        8.86        8.62      0.29 o 
   4   4  12        0.71        0.72      0.08 o 
   5   4  12        0.76        0.69      0.08 o 
   6   4  12        6.49        6.56      0.26 o 
  -5   5  12        0.01        0.01      0.01 o 
  -4   5  12       14.52       14.34      0.38 o 
  -3   5  12        5.38        5.35      0.23 o 
  -2   5  12        5.45        5.31      0.23 o 
  -1   5  12        0.60        0.60      0.08 o 
   0   5  12        2.40        2.38      0.15 o 
   1   5  12        1.17        1.12      0.11 o 
   2   5  12        3.41        3.47      0.19 o 
   3   5  12        0.33        0.31      0.06 o 
   4   5  12        0.46        0.45      0.07 o 
   5   5  12        0.90        0.99      0.10 o 
  -3   6  12        9.66        9.58      0.31 o 
  -2   6  12       39.27       38.81      0.62 o 
  -1   6  12        2.44        2.48      0.16 o 
   0   6  12        1.61        1.65      0.13 o 
   1   6  12        0.72        0.67      0.08 o 
   2   6  12        1.34        1.40      0.12 o 
   3   6  12        6.16        6.17      0.25 o 
  -7   0  13        0.33        0.30      0.05 o 
  -5   0  13       13.95       14.02      0.37 o 
  -3   0  13       17.65       17.42      0.42 o 
  -1   0  13       16.60       15.78      0.40 o 
   1   0  13       64.34       64.93      0.80 o 
   3   0  13       19.47       20.19      0.45 o 
   5   0  13       28.81       27.99      0.53 o 
   7   0  13        0.54        0.57      0.08 o 
  -8   1  13        1.95        1.90      0.14 o 
  -7   1  13        7.03        6.94      0.26 o 
  -6   1  13       41.39       40.55      0.64 o 
  -5   1  13        1.36        1.32      0.11 o 
  -4   1  13      193.69      192.97      1.39 o 
  -3   1  13       13.54       14.13      0.38 o 
  -2   1  13        3.82        3.46      0.19 o 
  -1   1  13       37.61       37.87      0.61 o 
   0   1  13       13.10       13.52      0.37 o 
   1   1  13        5.86        5.83      0.24 o 
   2   1  13       21.96       21.97      0.47 o 
   3   1  13        0.86        0.84      0.09 o 
   4   1  13        0.01        0.02      0.01 o 
   5   1  13        8.11        8.05      0.28 o 
   6   1  13        3.71        3.74      0.19 o 
   7   1  13        1.22        1.17      0.11 o 
   8   1  13        1.51        1.48      0.12 o 
  -8   2  13       12.96       12.81      0.36 o 
  -7   2  13        3.56        3.48      0.19 o 
  -6   2  13       65.92       65.69      0.81 o 
  -5   2  13       85.98       86.98      0.93 o 
  -4   2  13      231.62      234.08      1.53 o 
  -3   2  13        4.54        4.18      0.20 o 
  -2   2  13        3.09        3.13      0.18 o 
  -1   2  13        2.84        2.86      0.17 o 
   0   2  13       30.43       30.26      0.55 o 
   1   2  13      280.92      279.34      1.67 o 
   2   2  13      739.03      738.15      2.72 o 
   3   2  13       50.57       49.45      0.70 o 
   4   2  13       90.10       89.36      0.94 o 
   5   2  13       61.72       61.05      0.78 o 
   6   2  13        0.28        0.30      0.05 o 
   7   2  13       50.86       51.04      0.71 o 
   8   2  13        1.81        1.76      0.13 o 
  -7   3  13        0.58        0.57      0.08 o 
  -6   3  13       33.70       33.20      0.58 o 
  -5   3  13        1.74        1.83      0.14 o 
  -4   3  13        2.51        2.61      0.16 o 
  -3   3  13       32.71       32.97      0.57 o 
  -2   3  13       24.45       24.34      0.49 o 
  -1   3  13      419.96      417.91      2.05 o 
   0   3  13      522.58      521.63      2.29 o 
   1   3  13       35.07       36.29      0.60 o 
   2   3  13      147.04      145.46      1.20 o 
   3   3  13        0.81        0.76      0.09 o 
   4   3  13       24.42       24.59      0.50 o 
   5   3  13       42.66       42.49      0.65 o 
   6   3  13       25.85       25.49      0.50 o 
   7   3  13        8.87        8.66      0.29 o 
  -6   4  13       13.39       13.66      0.37 o 
  -5   4  13       28.66       28.56      0.53 o 
  -4   4  13        0.55        0.47      0.07 o 
  -3   4  13        8.69        8.40      0.29 o 
  -2   4  13       10.43       10.24      0.32 o 
  -1   4  13       27.11       26.38      0.51 o 
   0   4  13       41.49       42.08      0.65 o 
   1   4  13      155.24      155.34      1.24 o 
   2   4  13       54.05       53.97      0.73 o 
   3   4  13        0.18        0.19      0.04 o 
   4   4  13        3.64        3.62      0.19 o 
   5   4  13        0.04        0.05      0.02 o 
   6   4  13        0.37        0.33      0.06 o 
  -5   5  13        0.01        0.02      0.01 o 
  -4   5  13        0.90        0.89      0.09 o 
  -3   5  13        0.75        0.73      0.09 o 
  -2   5  13       14.54       14.46      0.38 o 
  -1   5  13       19.96       20.08      0.45 o 
   0   5  13       65.12       63.75      0.80 o 
   1   5  13       26.92       26.65      0.52 o 
   2   5  13        0.82        0.79      0.09 o 
   3   5  13        0.10        0.13      0.04 o 
   4   5  13        1.57        1.57      0.13 o 
  -2   6  13       60.01       59.24      0.77 o 
  -1   6  13       16.00       15.91      0.40 o 
   0   6  13       55.45       55.78      0.75 o 
   1   6  13       22.04       22.41      0.47 o 
  -8   0  14        3.04        3.02      0.17 o 
  -6   0  14        0.00        0.00      0.01 o 
  -4   0  14        4.95        4.55      0.21 o 
  -2   0  14      562.66      568.47      2.39 o 
   0   0  14       18.94       20.52      0.45 o 
   2   0  14       24.57       25.06      0.50 o 
   4   0  14      245.26      246.93      1.57 o 
   6   0  14      262.02      263.07      1.62 o 
   8   0  14       20.53       20.66      0.45 o 
  -8   1  14        0.47        0.44      0.07 o 
  -7   1  14        1.21        1.13      0.11 o 
  -6   1  14        1.17        1.26      0.11 o 
  -5   1  14        0.55        0.58      0.08 o 
  -4   1  14       50.88       50.90      0.71 o 
  -3   1  14       70.73       73.24      0.85 o 
  -2   1  14      184.21      189.18      1.37 o 
  -1   1  14       29.88       29.57      0.54 o 
   0   1  14        0.31        0.22      0.05 o 
   1   1  14        2.70        2.69      0.16 o 
   2   1  14       25.49       25.57      0.50 o 
   3   1  14      346.73      346.62      1.86 o 
   4   1  14      529.57      530.32      2.31 o 
   5   1  14      275.06      274.12      1.65 o 
   6   1  14       78.05       77.90      0.88 o 
   7   1  14       28.16       28.31      0.53 o 
  -7   2  14        3.60        3.51      0.19 o 
  -6   2  14        3.88        3.74      0.19 o 
  -5   2  14       28.38       27.34      0.52 o 
  -4   2  14       35.16       34.72      0.59 o 
  -3   2  14       66.76       67.07      0.82 o 
  -2   2  14        6.11        5.99      0.24 o 
  -1   2  14        0.07        0.06      0.02 o 
   0   2  14      270.07      270.72      1.64 o 
   1   2  14       22.83       22.48      0.47 o 
   2   2  14       58.03       57.73      0.76 o 
   3   2  14       12.77       12.48      0.35 o 
   4   2  14       94.03       93.31      0.96 o 
   5   2  14        8.77        8.78      0.30 o 
   6   2  14       29.37       29.55      0.54 o 
   7   2  14        6.75        6.79      0.26 o 
  -7   3  14       10.64       10.56      0.32 o 
  -6   3  14       75.64       74.45      0.86 o 
  -5   3  14       24.46       24.09      0.49 o 
  -4   3  14        0.00        0.00      0.01 o 
  -3   3  14        7.19        7.04      0.26 o 
  -2   3  14       34.94       35.06      0.59 o 
  -1   3  14       53.96       53.39      0.73 o 
   0   3  14      359.35      356.71      1.90 o 
   1   3  14       73.18       74.49      0.86 o 
   2   3  14      122.93      121.36      1.10 o 
   3   3  14        4.47        4.26      0.21 o 
   4   3  14       34.77       35.06      0.59 o 
   5   3  14       13.07       13.12      0.36 o 
   6   3  14        8.27        8.02      0.28 o 
  -6   4  14       12.85       13.02      0.36 o 
  -5   4  14        4.49        4.45      0.21 o 
  -4   4  14        5.05        4.98      0.22 o 
  -3   4  14       12.51       12.61      0.35 o 
  -2   4  14        6.86        6.77      0.26 o 
  -1   4  14        8.24        8.05      0.28 o 
   0   4  14        6.81        6.81      0.26 o 
   1   4  14        0.13        0.17      0.04 o 
   2   4  14        1.79        1.69      0.13 o 
   3   4  14       12.64       12.62      0.35 o 
   4   4  14        0.98        0.95      0.10 o 
   5   4  14        1.77        1.79      0.13 o 
  -4   5  14       12.18       12.05      0.35 o 
  -3   5  14        0.67        0.71      0.08 o 
  -2   5  14        0.00        0.00      0.01 o 
  -1   5  14        2.79        2.75      0.17 o 
   0   5  14        8.02        7.89      0.28 o 
   1   5  14        0.04        0.04      0.02 o 
   2   5  14       21.54       21.54      0.46 o 
   3   5  14        2.17        2.17      0.15 o 
   4   5  14        5.05        5.07      0.22 o 
  -7   0  15        5.12        4.99      0.22 o 
  -5   0  15       26.34       26.15      0.51 o 
  -3   0  15       28.15       27.47      0.52 o 
  -1   0  15        7.43        7.07      0.27 o 
   1   0  15       45.15       44.69      0.67 o 
   3   0  15        9.91       10.35      0.32 o 
   5   0  15       57.04       57.46      0.76 o 
   7   0  15      108.08      107.92      1.04 o 
  -7   1  15        2.70        2.80      0.17 o 
  -6   1  15        9.15        9.00      0.30 o 
  -5   1  15        0.56        0.52      0.07 o 
  -4   1  15        3.27        3.34      0.18 o 
  -3   1  15       40.17       40.11      0.63 o 
  -2   1  15      158.80      159.34      1.26 o 
  -1   1  15      109.83      109.20      1.04 o 
   0   1  15        4.49        4.59      0.21 o 
   1   1  15       32.54       32.70      0.57 o 
   2   1  15       22.18       22.18      0.47 o 
   3   1  15       52.57       52.11      0.72 o 
   4   1  15       99.55       99.28      1.00 o 
   5   1  15       29.76       29.57      0.54 o 
   6   1  15        0.73        0.80      0.09 o 
   7   1  15       34.61       34.33      0.59 o 
  -7   2  15        0.00        0.00      0.01 o 
  -6   2  15        0.63        0.63      0.08 o 
  -5   2  15        1.47        1.44      0.12 o 
  -4   2  15        1.08        1.17      0.11 o 
  -3   2  15       47.04       46.02      0.68 o 
  -2   2  15        7.66        7.61      0.28 o 
  -1   2  15        0.00        0.02      0.01 o 
   0   2  15      112.38      112.57      1.06 o 
   1   2  15       27.42       26.49      0.51 o 
   2   2  15       20.90       20.88      0.46 o 
   3   2  15       14.59       14.50      0.38 o 
   4   2  15        5.00        4.93      0.22 o 
   5   2  15        0.23        0.23      0.05 o 
   6   2  15       14.15       14.17      0.38 o 
  -6   3  15        0.91        0.99      0.10 o 
  -5   3  15       13.55       13.42      0.37 o 
  -4   3  15        0.01        0.01      0.01 o 
  -3   3  15       35.48       34.70      0.59 o 
  -2   3  15       12.48       12.19      0.35 o 
  -1   3  15       25.79       26.94      0.52 o 
   0   3  15        2.69        2.84      0.17 o 
   1   3  15       27.37       27.26      0.52 o 
   2   3  15       41.67       41.51      0.64 o 
   3   3  15        0.52        0.53      0.07 o 
   4   3  15        7.36        7.32      0.27 o 
   5   3  15        4.21        4.27      0.21 o 
   6   3  15       12.10       12.04      0.35 o 
  -5   4  15       38.67       38.49      0.62 o 
  -4   4  15       11.26       11.01      0.33 o 
  -3   4  15       37.50       37.17      0.61 o 
  -2   4  15        1.33        1.30      0.11 o 
  -1   4  15        1.15        1.11      0.11 o 
   0   4  15       10.53       10.54      0.32 o 
   1   4  15       10.61       10.48      0.32 o 
   2   4  15      412.75      408.79      2.03 o 
   3   4  15       40.82       41.37      0.64 o 
   4   4  15      100.02       99.50      1.00 o 
   5   4  15        4.05        3.94      0.20 o 
  -3   5  15       11.54       11.59      0.34 o 
  -2   5  15        8.50        8.40      0.29 o 
  -1   5  15        0.37        0.34      0.06 o 
   0   5  15       51.01       50.25      0.71 o 
   1   5  15       89.31       88.63      0.94 o 
   2   5  15       21.80       22.00      0.47 o 
  -6   0  16       32.57       32.91      0.57 o 
  -4   0  16        0.00        0.00      0.01 o 
  -2   0  16       63.89       63.99      0.80 o 
   0   0  16      719.73      730.55      2.71 o 
   2   0  16       25.24       24.93      0.50 o 
   4   0  16       20.58       20.47      0.45 o 
   6   0  16      596.99      594.77      2.45 o 
  -7   1  16       35.68       34.86      0.59 o 
  -6   1  16        4.72        4.64      0.22 o 
  -5   1  16        0.19        0.17      0.04 o 
  -4   1  16        1.45        1.41      0.12 o 
  -3   1  16        2.49        2.56      0.16 o 
  -2   1  16        0.52        0.54      0.07 o 
  -1   1  16       39.87       39.11      0.62 o 
   0   1  16       60.41       60.57      0.78 o 
   1   1  16       11.87       12.02      0.35 o 
   2   1  16      163.20      165.17      1.28 o 
   3   1  16       53.33       52.19      0.72 o 
   4   1  16        0.07        0.06      0.02 o 
   5   1  16       42.98       42.62      0.65 o 
   6   1  16       12.76       12.46      0.35 o 
  -6   2  16        4.48        4.37      0.21 o 
  -5   2  16        9.03        8.78      0.30 o 
  -4   2  16        3.39        3.18      0.18 o 
  -3   2  16       11.94       11.81      0.34 o 
  -2   2  16        1.34        1.38      0.12 o 
  -1   2  16        1.84        1.74      0.13 o 
   0   2  16        1.41        1.38      0.12 o 
   1   2  16        3.07        3.31      0.18 o 
   2   2  16        0.40        0.39      0.06 o 
   3   2  16        2.32        2.10      0.14 o 
   4   2  16       22.30       21.87      0.47 o 
   5   2  16        9.54        9.23      0.30 o 
   6   2  16        4.52        4.47      0.21 o 
  -5   3  16        0.41        0.42      0.06 o 
  -4   3  16        6.96        6.86      0.26 o 
  -3   3  16        4.71        4.50      0.21 o 
  -2   3  16       37.44       36.91      0.61 o 
  -1   3  16       15.97       15.72      0.40 o 
   0   3  16       10.86       10.74      0.33 o 
   1   3  16        0.72        0.73      0.09 o 
   2   3  16        5.54        5.47      0.23 o 
   3   3  16        7.89        7.94      0.28 o 
   4   3  16       26.50       26.32      0.51 o 
   5   3  16        1.09        1.04      0.10 o 
  -4   4  16       25.38       25.16      0.50 o 
  -3   4  16       18.92       18.64      0.43 o 
  -2   4  16       16.32       16.07      0.40 o 
  -1   4  16        2.17        2.06      0.14 o 
   0   4  16        7.80        7.67      0.28 o 
   1   4  16       32.03       32.37      0.57 o 
   2   4  16       51.28       51.13      0.71 o 
   3   4  16        1.31        1.31      0.11 o 
   4   4  16       38.64       38.55      0.62 o 
  -1   5  16        1.07        1.13      0.11 o 
   0   5  16        0.24        0.25      0.05 o 
  -5   0  17        6.67        6.94      0.26 o 
  -3   0  17       18.84       18.73      0.43 o 
  -1   0  17       42.38       42.78      0.65 o 
   1   0  17       80.87       79.94      0.89 o 
   3   0  17       29.69       29.65      0.54 o 
   5   0  17      134.82      134.31      1.16 o 
  -6   1  17        0.18        0.16      0.04 o 
  -5   1  17        0.85        0.83      0.09 o 
  -4   1  17        4.39        4.20      0.20 o 
  -3   1  17        0.25        0.24      0.05 o 
  -2   1  17       16.21       16.28      0.40 o 
  -1   1  17        0.00        0.01      0.01 o 
   0   1  17        3.10        2.95      0.17 o 
   1   1  17        2.53        2.57      0.16 o 
   2   1  17       72.47       73.48      0.86 o 
   3   1  17        0.30        0.35      0.06 o 
   4   1  17        9.02        8.82      0.30 o 
   5   1  17        1.01        1.01      0.10 o 
   6   1  17        0.05        0.04      0.02 o 
  -5   2  17        3.42        3.43      0.18 o 
  -4   2  17        0.56        0.57      0.08 o 
  -3   2  17        3.31        3.23      0.18 o 
  -2   2  17        3.13        3.05      0.17 o 
  -1   2  17        8.72        8.79      0.30 o 
   0   2  17        6.45        6.44      0.25 o 
   1   2  17        0.23        0.30      0.05 o 
   2   2  17       15.41       15.44      0.39 o 
   3   2  17       24.19       24.34      0.49 o 
   4   2  17        6.33        6.52      0.25 o 
   5   2  17        0.05        0.05      0.02 o 
  -4   3  17        8.76        8.72      0.29 o 
  -3   3  17        3.92        3.99      0.20 o 
  -2   3  17       13.93       14.25      0.38 o 
  -1   3  17        4.44        4.35      0.21 o 
   0   3  17       21.51       21.08      0.46 o 
   1   3  17        1.22        1.26      0.11 o 
   2   3  17        4.00        3.92      0.20 o 
   3   3  17       24.58       24.81      0.50 o 
   4   3  17        6.93        6.67      0.26 o 
  -3   4  17       37.45       36.73      0.61 o 
  -2   4  17       27.29       26.78      0.52 o 
  -1   4  17        2.08        2.09      0.14 o 
   0   4  17       47.90       46.83      0.68 o 
   1   4  17       17.46       17.50      0.42 o 
   2   4  17        2.63        2.48      0.16 o 
  -4   0  18       16.38       16.27      0.40 o 
  -2   0  18        4.84        4.64      0.22 o 
   0   0  18        0.15        0.20      0.04 o 
   2   0  18       23.21       22.77      0.48 o 
   4   0  18       86.41       86.55      0.93 o 
  -5   1  18       58.73       58.20      0.76 o 
  -4   1  18       14.30       14.59      0.38 o 
  -3   1  18        6.07        6.09      0.25 o 
  -2   1  18        7.22        6.97      0.26 o 
  -1   1  18        0.36        0.34      0.06 o 
   0   1  18        1.62        1.57      0.13 o 
   1   1  18       78.51       78.41      0.88 o 
   2   1  18       44.45       44.84      0.67 o 
   3   1  18       67.30       67.87      0.82 o 
   4   1  18       20.73       20.56      0.45 o 
   5   1  18        0.85        0.82      0.09 o 
  -4   2  18       22.17       21.69      0.47 o 
  -3   2  18        5.33        5.13      0.23 o 
  -2   2  18        0.16        0.17      0.04 o 
  -1   2  18       22.16       22.10      0.47 o 
   0   2  18        0.11        0.10      0.03 o 
   1   2  18        0.79        0.76      0.09 o 
   2   2  18       16.89       16.67      0.41 o 
   3   2  18       11.93       11.85      0.34 o 
   4   2  18        2.93        2.98      0.17 o 
  -3   3  18        0.05        0.05      0.02 o 
  -2   3  18       18.86       18.73      0.43 o 
  -1   3  18        1.88        1.87      0.14 o 
   0   3  18        2.43        2.32      0.15 o 
   1   3  18        0.07        0.06      0.02 o 
   2   3  18        0.06        0.05      0.02 o 
   3   3  18        0.50        0.48      0.07 o 
  -3   0  19        2.57        2.58      0.16 o 
  -1   0  19        9.59        9.29      0.30 o 
   1   0  19        8.65        8.53      0.29 o 
   3   0  19        6.95        7.00      0.26 o 
  -4   1  19        0.08        0.08      0.03 o 
  -3   1  19        1.46        1.55      0.12 o 
  -2   1  19        0.31        0.31      0.06 o 
  -1   1  19        0.01        0.00      0.01 o 
   0   1  19        1.51        1.48      0.12 o 
   1   1  19        1.62        1.66      0.13 o 
   2   1  19       10.67       10.89      0.33 o 
   3   1  19        0.57        0.60      0.08 o 
   4   1  19        0.68        0.67      0.08 o 
  -3   2  19       13.24       13.22      0.36 o 
  -2   2  19        1.57        1.54      0.12 o 
  -1   2  19        0.50        0.53      0.07 o 
   0   2  19        3.37        3.53      0.19 o 
   1   2  19        5.32        5.31      0.23 o 
   2   2  19       12.63       12.53      0.35 o 
   3   2  19        0.05        0.04      0.02 o 
  -1   3  19       24.63       24.45      0.49 o 
   0   3  19       30.42       30.04      0.55 o 
   1   3  19       13.79       13.38      0.37 o 
  -2   0  20        0.04        0.07      0.03 o 
   0   0  20        0.06        0.06      0.02 o 
   2   0  20        3.91        3.83      0.20 o 
  -2   1  20        2.37        2.49      0.16 o 
  -1   1  20        3.82        3.74      0.19 o 
   0   1  20        2.60        2.53      0.16 o 
   1   1  20        0.02        0.01      0.01 o 
   2   1  20       11.90       12.05      0.35 o 
  -1   2  20        8.05        8.11      0.28 o 
   0   2  20        1.71        1.76      0.13 o 
                                                 
